# Supplementary material for: Utilizing genomics and historical data to optimize gene pools for new breeding programs: A case study in winter wheat
Source: Front Genet. 2022 Oct 7;13:964684. doi: 10.3389/fgene.2022.964684 (PMC9585219; doi:10.3389/fgene.2022.964684)
Supplement: Supplementary file 2 [file DataSheet2.xlsx]

## Sheet: Table S1
No.	Location	State	StateID	GAWN nursery								SunWheat nursery					GAWN+SunWheat nurseries
				Set01	Set02	Set03	Set04	Set05	Set06	Set07	Set08	Set09	Set10	Set11	Set12	Set13	Set14	Set15	Set16	Set17	Set18	Set19	Set20	Set21	Set22	SetAll
1	Baton Rouge	Louisiana	LA	1	1	-	-	-	-	1	1	Not tested	Not tested	Not tested	Not tested	Not tested	1	-	-	-	-	-	-	-	1	1
2	Citra	Florida	FL	1	-	-	-	-	-	-	-	-	-	-	-	-	1	-	-	-	-	-	-	-	-	1
3	Clayton	NorthCarolina	NC	1	1	-	-	-	-	1	1	1	-	-	-	-	1	-	-	-	-	-	1	1	1	1
4	Clemson	SouthCarolina	SC	1	-	-	-	-	-	-	-	1	-	-	-	1	1	-	-	-	-	-	-	-	1	1
5	Commerce	Texas	TX	1	-	-	-	-	-	-	-	1	-	-	1	-	1	-	-	-	1	1	1	1	1	1
6	Farmersville	Texas	TX	-	-	-	1	-	1	-	1	1	-	-	1	-	1	-	-	-	-	-	-	-	-	1
7	Florence	SouthCarolina	SC	1	1	1	1	1	1	1	1	1	1	1	1	1	1	1	1	1	1	1	1	1	1	1
8	Gainesville	Florida	FL	1	-	-	-	-	-	-	-	1	-	-	-	1	1	-	-	1	1	1	1	1	1	1
9	Kinston	NorthCarolina	NC	1	1	1	1	1	1	1	1	1	-	-	-	-	1	-	-	-	1	1	1	1	1	1
10	Marianna	Florida	FL	1	1	-	-	-	-	1	1	1	-	1	1	1	1	-	1	1	1	1	1	1	1	1
11	Mcgregor	Texas	TX	1	-	-	-	-	-	-	-	Not tested	Not tested	Not tested	Not tested	Not tested	1	-	-	-	-	-	1	1	1	1
12	Newport	Arkansas	AR	-	-	-	-	-	-	-	-	Not tested	Not tested	Not tested	Not tested	Not tested	1	-	-	-	-	-	-	-	-	1
13	Pilot Point	Texas	TX	1	-	-	-	-	-	-	-	1	-	-	1	-	1	-	-	1	1	1	1	1	1	1
14	Plains	Georgia	GA	1	-	-	-	-	-	-	-	1	-	-	-	-	1	-	-	-	-	1	1	1	1	1
15	Quincy	Florida	FL	-	-	-	-	-	-	-	-	-	-	-	-	-	1	-	-	-	-	-	-	1	1	1
16	Raleigh	NorthCarolina	NC	1	1	-	-	1	1	1	1	Not tested*	Not tested*	Not tested*	Not tested*	Not tested*	1	-	-	-	-	-	1	1	1	1
17	Stuttgart	Arkansas	AR	1	1	-	-	-	-	-	-	1	-	-	-	1	1	-	-	-	-	-	-	1	1	1
18	Warsaw	Virginia	VA	1	1	-	-	1	1	1	1	Not tested	Not tested	Not tested	Not tested	Not tested	1	-	-	-	-	-	-	-	1	1
19	Winnsboro	Louisiana	LA	1	-	-	-	-	-	-	-	1	-	-	1	-	1	-	-	1	1	1	1	1	1	1
Total Locations				16	8	2	3	4	5	7	8	12	1	2	6	5	19	1	2	5	7	8	11	13	16	19
Notes: For Set03-Set08, Set11-Set13, Set16-Set22 Florence2020 environment was not included and for Set14 Newport2020 environment was excluded (highlighted in yellow). Set10 had low number of datapoints for a robust estimation of emmeans or BLUPs (highlighted in red). Yield data not available indicated in blue and with a "*".

## Sheet: Table S2
Nursery	Subset of locations (see Table S1)	No. Varieties	No. Varieties with both phenotypic and genotypic data for predictions	TP name	TP size	Frequency (Freq) and Percentage per program (%)	Frequency and Percentage of breeding lines by breeding program
							Arkansas (n=177)	Florida (n=91)	Georgia (n=195)	Louisiana (n=196)	North Carolina (n=194)	Other (n=1)	South Carolina (n=50)	Texas (n=111)	Virginia (n=134)	Total (n=1149)				Arkansas	Florida	Georgia	Louisiana	North Carolina	Other	South Carolina	Texas	Virginia
GAWN	Set01	685	613	Set01_TP	400	Freq	57	20	71	69	73	1	18	24	67	400		GAWN	Ave. Freq.	58.75	19.125	69.875	68.5	72.875	1	20.875	22.5	66.5
						% TP	14.25	5	17.75	17.25	18.25	0.25	4.5	6	16.75	100%			Ave. %	14.6875	4.78125	17.4688	17.125	18.2188	0.25	5.21875	5.625	16.625
						% Program	0.322034	0.21978	0.364103	0.352041	0.376289	n/a	0.36	0.216216	0.5	2.71046			% Program	0.331921	0.210165	0.358333	0.34949	0.375644	n/a	0.4175	0.202703	0.496269
						Normalized Freq	47.5246	32.4344	53.7329	51.9529	55.5313	n/a	53.1275	31.9084	73.7881	400			Normalized Freq	48.4296	30.6855	52.2559	51.0172	54.8033	n/a	60.6697	29.6581	72.4807
						Normalized %	0.118811	0.0810859	0.134332	0.129882	0.138828	n/a	0.132819	0.079771	0.18447	1			Normalized %	0.121074	0.0767138	0.13064	0.127543	0.137008	n/a	0.151674	0.0741453	0.181202
GAWN	Set02	685	613	Set02_TP	400	Freq	58	21	64	72	73	1	18	24	69	400		SunWheat	Ave. Freq.	66.75	40.75	70	67	65	0	0	64	1.5
						%	14.5	5.25	16	18	18.25	0.25	4.5	6	17.25	100%			Ave. %	17.7945	10.902	18.7055	17.7855	17.3215	0	0	17.0805	0.4105
						% Program	0.327684	0.230769	0.328205	0.367347	0.376289	n/a	0.36	0.216216	0.514925	2.72144			% Program	0.377119	0.447802	0.358974	0.341837	0.335052	n/a	0	0.576577	0.011194
						Normalized Freq	48.1634	33.9188	48.24	53.9931	55.3074	n/a	52.9133	31.7797	75.6844	400			Normalized Freq	57.7605	68.563	54.9689	52.3781	51.3192	n/a	0	88.3002	1.71
						Normalized %	0.120408	0.0847969	0.1206	0.134983	0.138268	n/a	0.132283	0.0794493	0.189211	1			Normalized %	0.153915	0.183346	0.146824	0.138982	0.136698	n/a	0	0.235554	0.00468038
GAWN	Set03	465	412	Set03_TP	400	Freq	59	18	75	65	77	1	32	16	57	400		GAWN+SunWheat	Ave. Freq.	61.8	32.7	64.5	74.8	69.9	0.7	9.7	37	38.9
						%	14.75	4.5	18.75	16.25	19.25	0.25	8	4	14.25	100%			Ave. %	15.8	8.4667	16.5167	19.225	17.8417	0.1833	2.425	9.6167	9.925
						% Program	0.333333	0.197802	0.384615	0.331633	0.396907	n/a	0.64	0.144144	0.425373	2.85381			% Program	0.349153	0.359341	0.330769	0.381633	0.360309	n/a	0.194	0.333333	0.290299
						Normalized Freq	46.7212	27.7247	53.9091	46.4828	55.6319	n/a	89.7047	20.2038	59.6218	400			Normalized Freq	52.3844	53.9414	49.6864	57.4147	54.2141	n/a	28.7852	50.0014	43.5725
						Normalized %	0.116803	0.0693117	0.134773	0.116207	0.13908	n/a	0.224262	0.0505094	0.149055	1			Normalized %	0.133947	0.139693	0.127249	0.147581	0.138389	n/a	0.0719631	0.129992	0.111185
GAWN	Set04	554	495	Set04_TP	400	Freq	59	16	78	68	72	1	27	14	65	400		Overall	Ave. Freq.	61.5909	29.2273	67.4545	71.0909	70.0909	0.681818	12	36.6364	42.1364
						%	14.75	4	19.5	17	18	0.25	6.75	3.5	16.25	100%			Ave. %	15.7581	7.56932	17.2609	18.1996	17.8842	0.174227	3	9.52223	10.6315
						% Program	0.333333	0.175824	0.4	0.346939	0.371134	n/a	0.54	0.126126	0.485075	2.77843			% Program	0.347971	0.321179	0.345921	0.362709	0.361293	n/a	0.24	0.330057	0.31445
						Normalized Freq	47.9887	25.3127	57.5865	49.9474	53.4307	n/a	77.7417	18.1579	69.8343	400			Normalized Freq	51.9238	48.1432	51.5812	54.1726	53.902	n/a	35.1459	49.5673	46.4732
						Normalized %	0.119972	0.0632818	0.143966	0.124869	0.133577	n/a	0.194354	0.0453947	0.174586	1			Normalized %	0.132897	0.124729	0.132041	0.138731	0.13758	n/a	0.0878647	0.128877	0.117281
GAWN	Set05	684	613	Set05_TP	400	Freq	60	20	64	69	73	1	18	27	68	400
						%	15	5	16	17.25	18.25	0.25	4.5	6.75	17	100%
						% Program	0.338983	0.21978	0.328205	0.352041	0.376289	n/a	0.36	0.243243	0.507463	2.726
						Normalized Freq	49.7407	32.2494	48.1592	51.6567	55.2147	n/a	52.8246	35.6923	74.4625	400
						Normalized %	0.124352	0.0806236	0.120398	0.129142	0.138037	n/a	0.132061	0.0892307	0.186156	1
GAWN	Set06	684	613	Set06_TP	400	Freq	60	21	68	67	68	1	19	26	70	400
						%	15	5.25	17	16.75	17	0.25	4.75	6.5	17.5	100%
						% Program	0.338983	0.230769	0.348718	0.341837	0.350515	n/a	0.38	0.234234	0.522388	2.74744
						Normalized Freq	49.3525	33.5977	50.7698	49.768	51.0315	n/a	55.3241	34.1021	76.0544	400
						Normalized %	0.123381	0.0839941	0.126924	0.12442	0.127579	n/a	0.13831	0.0852553	0.190136	1
GAWN	Set07	685	613	Set07_TP	400	Freq	60	19	66	69	75	1	18	24	68	400
						%	15	4.75	16.5	17.25	18.75	0.25	4.5	6	17	100%
						% Program	0.338983	0.208791	0.338462	0.352041	0.386598	n/a	0.36	0.216216	0.507463	2.70855
						Normalized Freq	50.0611	30.8343	49.9841	51.9895	57.0929	n/a	53.1649	31.9309	74.9422	400
						Normalized %	0.125153	0.0770859	0.12496	0.129974	0.142732	n/a	0.132912	0.0798272	0.187356	1
GAWN	Set08	685	613	Set08_TP	400	Freq	57	18	73	69	72	1	17	25	68	400
						%	14.25	4.5	18.25	17.25	18	0.25	4.25	6.25	17	100%
						% Program	0.322034	0.197802	0.374359	0.352041	0.371134	n/a	0.34	0.225225	0.507463	2.69006
						Normalized Freq	47.8851	29.4123	55.6656	52.347	55.186	n/a	50.5565	33.49	75.4575	400
						Normalized %	0.119713	0.0735308	0.139164	0.130867	0.137965	n/a	0.126391	0.083725	0.188644	1
SunWheat	Set09	595	537	Set09_TP	400	Freq	73	41	72	76	69	0	0	68	1	400
						%	18.25	10.25	18	19	17.25	0	0	17	0.25	100%
						% Program	0.412429	0.450549	0.369231	0.387755	0.35567	n/a	0	0.612613	0.00746269	2.59571
						Normalized Freq	63.5555	69.4299	56.8986	59.7532	54.8089	n/a	0	94.4039	1.15	400
						Normalized %	0.158889	0.173575	0.142247	0.149383	0.137022	n/a	0	0.23601	0.00287501	1
SunWheat	Set10	-	-	-	-	-	-	-	-	-	-	-	-	-	-	-
SunWheat	Set11	427	378	Set11_TP	350	Freq	62	40	67	58	60	0	0	61	2	350
						%	17.714	11.429	19.143	16.571	17.143	0	0	17.429	0.571	100%
						% Program	0.350282	0.43956	0.34359	0.295918	0.309278	n/a	0	0.54955	0.0149254	2.3031
						Normalized Freq	53.232	66.7995	52.2149	44.9704	47.0007	n/a	0	83.5144	2.26819	350
						Normalized %	0.152091	0.190856	0.149185	0.128487	0.134288	n/a	0	0.238613	0.00648055	1
SunWheat	Set12	594	536	Set12_TP	400	Freq	70	42	73	76	71	0	0	67	1	400
						%	17.5	10.5	18.25	19	17.75	0	0	16.75	0.25	100%
						% Program	0.39548	0.461538	0.374359	0.387755	0.365979	n/a	0	0.603604	0.00746269	2.59618
						Normalized Freq	60.9327	71.1104	57.6785	59.7424	56.3874	n/a	0	92.9988	1.1498	400
						Normalized %	0.152332	0.177776	0.144196	0.149356	0.140969	n/a	0	0.232497	0.00287449	1
SunWheat	Set13	428	379	Set13_TP	350	Freq	62	40	68	58	60	0	0	60	2	350
						%	17.714	11.429	19.429	16.571	17.143	0	0	17.143	0.571	100%
						% Program	0.350282	0.43956	0.348718	0.295918	0.309278	n/a	0	0.540541	0.0149254	2.29922
						Normalized Freq	53.3219	66.9122	53.0837	45.0463	47.08	n/a	0	82.2839	2.27202	350
						Normalized %	0.152348	0.191178	0.151668	0.128704	0.134514	n/a	0	0.235097	0.00649148	1
GAWN+SunWheat	Set14	1149	1029	Set14_TP	400	Freq	73	33	65	66	58	0	24	39	42	400
						%	18.25	8.25	16.25	16.5	14.5	0	6	9.75	10.5	100%
						% Program	0.412429	0.362637	0.333333	0.336735	0.298969	n/a	0.48	0.351351	0.313433	2.88889
						Normalized Freq	57.1056	50.2113	46.1539	46.6248	41.3957	n/a	66.4616	48.6487	43.3984	400
						Normalized %	0.142764	0.125528	0.115385	0.116562	0.103489	n/a	0.166154	0.121622	0.108496	1
GAWN+SunWheat	Set15	365	343	Set15_TP	300	Freq	42	35	47	63	44	1	0	44	24	300
						%	14	11.667	15.667	21	14.667	0.333	0	14.667	8	100%
						% Program	0.237288	0.384615	0.241026	0.321429	0.226804	n/a	0	0.396396	0.179104	1.98666
						Normalized Freq	35.8322	58.0796	36.3966	48.538	34.249	n/a	0	59.8586	27.046	300
						Normalized %	0.119441	0.193599	0.121322	0.161793	0.114163	n/a	0	0.199529	0.0901534	1
GAWN+SunWheat	Set16	569	507	Set16_TP	400	Freq	62	46	61	69	68	1	0	60	33	400
						%	15.5	11.5	15.25	17.25	17	0.25	0	15	8.25	100%
						% Program	0.350282	0.505495	0.312821	0.352041	0.350515	n/a	0	0.540541	0.246269	2.65796
						Normalized Freq	52.7144	76.0725	47.0767	52.979	52.7495	n/a	0	81.3466	37.0613	400
						Normalized %	0.131786	0.190181	0.117692	0.132448	0.131874	n/a	0	0.203366	0.0926532	1
GAWN+SunWheat	Set17	1146	1028	Set17_TP	400	Freq	69	27	66	80	78	0	10	32	38	400
						%	17.25	6.75	16.5	20	19.5	0	2.5	8	9.5	100%
						% Program	0.389831	0.296703	0.338462	0.408163	0.402062	n/a	0.2	0.288288	0.283582	2.60709
						Normalized Freq	59.8108	45.5225	51.9294	62.6236	61.6874	n/a	30.6855	44.2314	43.5094	400
						Normalized %	0.149527	0.113806	0.129823	0.156559	0.154219	n/a	0.0767139	0.110579	0.108773	1
GAWN+SunWheat	Set18	1148	1029	Set18_TP	400	Freq	63	33	67	78	76	1	12	29	41	400
						%	15.75	8.25	16.75	19.5	19	0.25	3	7.25	10.25	100%
						% Program	0.355932	0.362637	0.34359	0.397959	0.391753	n/a	0.24	0.261261	0.30597	2.6591
						Normalized Freq	53.5417	54.5503	51.6851	59.8637	58.93	n/a	36.1024	39.3007	46.0261	400
						Normalized %	0.133854	0.136376	0.129213	0.149659	0.147325	n/a	0.090256	0.0982517	0.115065	1
GAWN+SunWheat	Set19	1148	1029	Set19_TP	400	Freq	66	29	63	85	75	1	9	32	40	400
						%	16.5	7.25	15.75	21.25	18.75	0.25	2.25	8	10	100%
						% Program	0.372881	0.318681	0.323077	0.433673	0.386598	n/a	0.18	0.288288	0.298507	2.60171
						Normalized Freq	57.3287	48.9957	49.6715	66.6752	59.4376	n/a	27.6741	44.3229	45.8941	400
						Normalized %	0.143322	0.122489	0.124179	0.166688	0.148594	n/a	0.0691854	0.110807	0.114735	1
GAWN+SunWheat	Set20	1148	1029	Set20_TP	400	Freq	63	30	71	79	74	1	10	32	40	400
						%	15.75	7.5	17.75	19.75	18.5	0.25	2.5	8	10	100%
						% Program	0.355932	0.32967	0.364103	0.403061	0.381443	n/a	0.2	0.288288	0.298507	2.62101
						Normalized Freq	54.32	50.312	55.5669	61.5125	58.2133	n/a	30.5226	43.9966	45.5562	400
						Normalized %	0.1358	0.12578	0.138917	0.153781	0.145533	n/a	0.0763066	0.109991	0.11389	1
GAWN+SunWheat	Set21	1148	1029	Set21_TP	400	Freq	59	32	66	79	75	1	10	34	44	400
						%	14.75	8	16.5	19.75	18.75	0.25	2.5	8.5	11	100%
						% Program	0.333333	0.351648	0.338462	0.403061	0.386598	n/a	0.2	0.306306	0.328358	2.64777
						Normalized Freq	50.3569	53.1238	51.1316	60.8907	58.4036	n/a	30.2141	46.2739	49.6053	400
						Normalized %	0.125892	0.132809	0.127829	0.152227	0.146009	n/a	0.0755354	0.115685	0.124013	1
GAWN+SunWheat	Set22	1149	1029	Set22_TP	400	Freq	61	29	68	68	77	0	11	40	46	400
						%	15.25	7.25	17	17	19.25	0	2.75	10	11.5	100%
						% Program	0.344633	0.318681	0.348718	0.346939	0.396907	n/a	0.22	0.36036	0.343284	2.67952
						Normalized Freq	51.4469	47.5729	52.0567	51.7911	59.2505	n/a	32.8417	53.7947	51.2455	400
						Normalized %	0.128617	0.118932	0.130142	0.129478	0.148126	n/a	0.0821042	0.134487	0.128114	1
GAWN+SunWheat	SetAll	1149	1029	SetAll_TP	400	Freq	60	33	71	81	74	1	11	28	41	400
						%	15	8.25	17.75	20.25	18.5	0.25	2.75	7	10.25	100%
						% Program	0.338983	0.362637	0.364103	0.413265	0.381443	n/a	0.22	0.252252	0.30597	2.63865
						Normalized Freq	51.3873	54.9731	55.1952	62.6479	57.8239	n/a	33.3503	38.2395	46.3828	400
						Normalized %	0.128468	0.137433	0.137988	0.15662	0.14456	n/a	0.0833758	0.0955988	0.115957	1
Notes: Set10 had low number of datapoints for a robust estimation of emmeans or BLUPs (in red). Lower TP size in yellow. Most represented breeding programs within training populations in green (Normalized Freq >= 50 lines OR Normalized % >=13%). Breeding program designated as “Other” represent a private company that cannot be disclosed.

## Sheet: Table S3
No.	Pest/Disease	Short name	Information	Reference
1	Fusarium head blight (FHB) (Fusarium graminearum)	Fhb1	FHB resistance QTL from Sumai 3/Ning 7840 on 3BS	Yao et al. 1997
2		Fhb_1B_Jamestown	FHB resistance QTL from Jamestown on 1B	Wright 2014
3		Fhb_1A_Neuse	FHB resistance QTL from NC-Neuse on 1A	Petersen et al. 2016
4	Leaf rust (Puccinia triticina)	Lr18	Leaf rust resistance from Triticum timopheevii on 5BL	McIntosh 1983
5		Lr9	Leaf rust resistance from Aegilops umbellulata on 6BL	Schachermayr et al. 1994
6	Leaf rust (Puccinia triticina), Stem rust (Puccinia graminis)	Sr24_Lr24	Stem and leaf rust resistance on segment introgressed from Agropyron elongatum on 3DS or 1RS	Schachermayr et al. 1995
7	Stripe rust (Puccinia striiformis)	Yr17_Lr37_Sr38	2NS:2A translocation having multiple rust resistance genes derived from Aegilops ventricosa	Gao et al. 2021
8		Yr4BL	Stripe rust resistance. Also mapped in VA96W270 and USG 3555	Christopher et al. 2013
9	Hessian fly (Mayetiola destructor)	H9	Hessian fly resistance on 1AS	Liu et al. 2005a
10		H13	Hessian fly resistance on 6DS from Aegilops tauschii	Liu et al. 2005b
11	Powdery mildew (Blumeria graminis)	Pm1a	Powdery mildew resistance; based on haplotype present in NC-Neuse and Shirley	Sears and Briggle 1969
12		Pm54	Powdery mildew resistance from AGS 2000 on 6BL	Hao et al. 2015
13	Septoria nodorum blotch (Parastagonospora nodorum (syn. Phaeosphaeria nodorum (E. Müll.), syn. Leptosphaeria nodorum (E. Müll.), syn. Stagonospora nodorum (Berk.), syn. Septoria nodorum (Berk.))	Tsn1	Target of ToxA produced by tan spot and Septoria nodorum leaf blotch pathogens; lines with Tsn1 are more susceptible to both diseases.	Liu et al. 2006
14		Snn_1B	Marker associated with increased susceptibility to Septoria nodorum glume blotch	Liu et al. 2004
15	Photoperiod	Ppd-B1_CS	Photoperiod insensitive allele in Chinese Spring	Díaz et al. 2012; Guedira et al. 2016
16		Ppd-B1_S64	Photoperiod insensitive allele in Sonora64
17		Ppd_A1	Photoperiod insensitive allele
18		Ppd_D1	Photoperiod insensitive allele in Ciano 67

## Sheet: Table S4
					Trait	YLD			TW			HD
Location	State	StateID	Latitude	Longitude	Region	No. Data Points	No. Varieties	Total Data points	Total Data points	No. Varieties	Total Data points	No. Data Points	No. Varieties	Total Data points
Warsaw	Virginia	VA	37.9587	-76.758	Region 1	1448	1107	4920	1448	1111	4787	1447	1111	3827
Clayton	NorthCarolina	NC	35.6532	-78.4599	Region 1	294			351			245
Kinston	NorthCarolina	NC	35.2589	-77.5795	Region 1	1613			1528			979
Raleigh	NorthCarolina	NC	35.7813	-78.6417	Region 1	204			206			102
Clemson	SouthCarolina	SC	34.6887	-82.8349	Region 1	176			77			77
Florence	SouthCarolina	SC	34.1954	-79.7626	Region 1	1185			1177			977
Plains	Georgia	GA	32.0341	-84.3927	Region 2	2989	1170	6020	2114	1169	3911	1375	1155	3324
Citra	Florida	FL	29.4119	-82.1098	Region 2	268			86			262
Gainesville	Florida	FL	29.6516	-82.3248	Region 2	330			0			273
Marianna	Florida	FL	30.7744	-85.2269	Region 2	1054			1040			694
Quincy	Florida	FL	30.5871	-84.5832	Region 2	1379			671			720
Commerce	Texas	TX	33.2471	-95.9	Region 3	333	1162	5342	340	1166	5117	145	1105	3094
Farmersville	Texas	TX	33.1634	-96.36	Region 3	927			719			373
Mcgregor	Texas	TX	31.4441	-97.4092	Region 3	491			513			471
Pilot Point	Texas	TX	33.3964	-96.9586	Region 3	282			282			87
Newport	Arkansas	AR	35.6048	-91.2818	Region 3	97			97			0
Stuttgart	Arkansas	AR	34.5004	-91.5526	Region 3	507			497			316
Baton Rouge	Louisiana	LA	30.4712	-91.1474	Region 3	50			47			51
Winnsboro	Louisiana	LA	32.1632	-91.7207	Region 3	2655			2622			1651
No. Unique varieties						1172			1172			1171
No. Data Points						16282			13815			10245
					Trait	YLD
Location	State	StateID	Latitude	Longitude	Origin	No. Data Points	No. Varieties	Total Data points
Warsaw	Virginia	VA	37.9587	-76.758	Origin 1	1447	395	4919
Clayton	NorthCarolina	NC	35.6532	-78.4599	Origin 1	294
Kinston	NorthCarolina	NC	35.2589	-77.5795	Origin 1	1613
Raleigh	NorthCarolina	NC	35.7813	-78.6417	Origin 1	204
Clemson	SouthCarolina	SC	34.6887	-82.8349	Origin 1	176
Florence	SouthCarolina	SC	34.1954	-79.7626	Origin 1	1185
Plains	Georgia	GA	32.0341	-84.3927	Origin 2	2989	302	6021
Citra	Florida	FL	29.4119	-82.1098	Origin 2	268
Gainesville	Florida	FL	29.6516	-82.3248	Origin 2	330
Marianna	Florida	FL	30.7744	-85.2269	Origin 2	1055
Quincy	Florida	FL	30.5871	-84.5832	Origin 2	1379
Commerce	Texas	TX	33.2471	-95.9	Origin 3	333	475	5342
Farmersville	Texas	TX	33.1634	-96.36	Origin 3	927
Mcgregor	Texas	TX	31.4441	-97.4092	Origin 3	491
Pilot Point	Texas	TX	33.3964	-96.9586	Origin 3	282
Newport	Arkansas	AR	35.6048	-91.2818	Origin 3	97
Stuttgart	Arkansas	AR	34.5004	-91.5526	Origin 3	507
Baton Rouge	Louisiana	LA	30.4712	-91.1474	Origin 3	50
Winnsboro	Louisiana	LA	32.1632	-91.7207	Origin 3	2655
No. Unique varieties						1172
No. Data Points						16282

## Sheet: Table S5
			Observed data (Emmeans/BLUPs) (kg ha-1) Preliminary nurseries data: lmer(Yield ~ (1|Location) + Variety/(1|Variety), data = pop_sub) GAWN and SUNWHEAT data: lmer(Yield ~ (1|Location) + (1|Variety:Location) + Variety/(1|Variety)				Predicted data (GEBVs) (kg ha-1)
No.	Nursery	Variety	YLD (EMMs) (kg ha-1)	YLD (BLUPs) (kg ha-1)	YLD (EMMs SC & NC only) (kg ha-1)	YLD (EMMs SC & NC only) (kg ha-1)	GEBVs for YLD using SetAll_TP (EMMs) (kg ha-1)	GEBVs for YLD using SetAll_TP (BLUPs) (kg ha-1)	GEBVs for YLD using Set01_TP (EMMs) (kg ha-1)	GEBVs for YLD using Set01_TP (BLUPs) (kg ha-1)	GEBVs for YLD using Set02_TP (EMMs) (kg ha-1)	GEBVs for YLD using Set02_TP (BLUPs) (kg ha-1)	GEBVs for YLD using Set03_TP (EMMs) (kg ha-1)	GEBVs for YLD using Set03_TP (BLUPs) (kg ha-1)	GEBVs for YLD using Set04_TP (EMMs) (kg ha-1)	GEBVs for YLD using Set04_TP (BLUPs) (kg ha-1)	GEBVs for YLD using Set05_TP (EMMs) (kg ha-1)	GEBVs for YLD using Set05_TP (BLUPs) (kg ha-1)	GEBVs for YLD using Set06_TP (EMMs) (kg ha-1)	GEBVs for YLD using Set06_TP (BLUPs) (kg ha-1)	GEBVs for YLD using Set07_TP (EMMs) (kg ha-1)	GEBVs for YLD using Set07_TP (BLUPs) (kg ha-1)	GEBVs for YLD using Set08_TP (EMMs) (kg ha-1)	GEBVs for YLD using Set08_TP (BLUPs) (kg ha-1)	GEBVs for YLD using Set09_TP (EMMs) (kg ha-1)	GEBVs for YLD using Set09_TP (BLUPs) (kg ha-1)	GEBVs for YLD using Set11_TP (EMMs) (kg ha-1)	GEBVs for YLD using Set11_TP (BLUPs) (kg ha-1)	GEBVs for YLD using Set12_TP (EMMs) (kg ha-1)	GEBVs for YLD using Set12_TP (BLUPs) (kg ha-1)	GEBVs for YLD using Set13_TP (EMMs) (kg ha-1)	GEBVs for YLD using Set13_TP (BLUPs) (kg ha-1)	GEBVs for YLD using Set14_TP (EMMs) (kg ha-1)	GEBVs for YLD using Set14_TP (BLUPs) (kg ha-1)	GEBVs for YLD using Set15_TP (EMMs) (kg ha-1)	GEBVs for YLD using Set15_TP (BLUPs) (kg ha-1)	GEBVs for YLD using Set16_TP (EMMs) (kg ha-1)	GEBVs for YLD using Set16_TP (BLUPs) (kg ha-1)	GEBVs for YLD using Set17_TP (EMMs) (kg ha-1)	GEBVs for YLD using Set17_TP (BLUPs) (kg ha-1)	GEBVs for YLD using Set18_TP (EMMs) (kg ha-1)	GEBVs for YLD using Set18_TP (BLUPs) (kg ha-1)	GEBVs for YLD using Set19_TP (EMMs) (kg ha-1)	GEBVs for YLD using Set19_TP (BLUPs) (kg ha-1)	GEBVs for YLD using Set20_TP (EMMs) (kg ha-1)	GEBVs for YLD using Set20_TP (BLUPs) (kg ha-1)	GEBVs for YLD using Set21_TP (EMMs) (kg ha-1)	GEBVs for YLD using Set21_TP (BLUPs) (kg ha-1)	GEBVs for YLD using Set22_TP (EMMs) (kg ha-1)
1	GAWN	SCAR160643LDH-103	4055.26	4162.3	4655.38	4401.21	4634.93	4428.11	4801.96	4609.16	4945.98	4712.65	5008.71	4581.65	4875.7	4384.54	5226.02	4951.28	5129.82	4797.12	4991.49	4729.46	4986.53	4651.86	4564.6	4433.56	4227.26	4234.3	4636.46	4188.91	4075.96	3989.06	4726.05	4435.43	5517.59	5686.11	4250.11	4269.18	4399.95	4053.79	4447.44	4140.78	4770.04	4391.97	4502.85	4303.96	4438.29	4237.57	4516.19
2	GAWN	SCGA121098-9-3-7-10	4482.69	4333.04	4983.22	4491.21	4425.92	4360.4	4672.11	4552.56	4822.77	4680.13	4729.59	4516.34	4610.94	4317.96	5018.8	4877.86	4927.49	4714.83	4737.86	4648.48	4724.4	4554.69	4549.88	4441.67	4239.54	4232.07	4232.78	4175.69	4205.98	3997.65	4621.38	4395.97	5641.37	5680.49	4151.86	4246.03	4139.88	4073.03	4099.2	4119.39	4472.76	4322.16	4350.13	4255.38	4416.09	4215.19	4386.89
3	GAWN	SCGA141385-8-1	4592.72	4376.97	4939.51	4479.21	4760.18	4473.37	4937.99	4665.38	4910.79	4688.71	4645.06	4536.88	4558.53	4328.26	5079.3	4878.37	4935.94	4709.23	4854.29	4679.54	4792.03	4587.81	4596.22	4457.41	4208.27	4237.39	4473.77	4210.43	4077.11	3994.06	4844.86	4500.86	5965.04	5727.21	4393.55	4276.29	4525.44	4164.86	4530.34	4202.27	4781.4	4423.12	4745.45	4393.61	4725.25	4347.45	4952.44
4	GAWN	SCLA19WF1621	4553.59	4361.34	4737.76	4423.83	4477.67	4390.92	4760.23	4554.73	4860.94	4683.28	4791.86	4541.65	4488.52	4315.62	4975.97	4893.4	4800.55	4703.65	4795.74	4678.81	4618.77	4542.31	4462.11	4400.53	4220.88	4232.47	3992.25	4126.17	4077.2	3974.14	4369.32	4347.22	5702.5	5678.17	4158.28	4239.62	4307.04	4089.29	4353.93	4167	4767.19	4430.47	4394.07	4267.69	4447.84	4271.71	4471.46
5	GAWN	SCLA19WF2002	4029.47	4151.96	4203.12	4277.06	4264.89	4324.27	4603.97	4543.94	4852.61	4717.96	4996.39	4589.21	4762.55	4344.68	5030.51	4874.74	4989.89	4737.78	4809	4696.87	4762.55	4581.26	4092.73	4304.56	4107.98	4230.16	3919.19	4058.53	4036.02	3992.82	4502.02	4371.26	5549.23	5675.28	4230.77	4262.55	3998.88	4034.61	4193.79	4125.77	4354.68	4315.71	4237.68	4239.91	4195.88	4208.51	4336.5
6	GAWN	SCLA19WF2110	4731.43	4432.38	4853.77	4455.67	4679.61	4400.21	5019.73	4587.66	5105.62	4714.43	5158.58	4569.28	4740.9	4314.27	5212.29	4890.19	5012.22	4696.24	4920.06	4644.66	4918.05	4556.18	4393.85	4348.69	4383.7	4236.87	4450.18	4136.91	4251.43	4008.31	4607.34	4399.68	5897.41	5725.54	4394.98	4282.79	4577.98	4122	4706.92	4217.82	4663.91	4339.83	4544.87	4282.82	4555.39	4238.16	4517.92
7	SUNWHEAT	SCGA141072-7	4594.87	4380.31	4314.09	4307.52	4656.14	4430.6	4862.53	4607.62	4917.01	4678.79	4862.89	4559.9	4528.02	4326.03	4920.8	4841.33	4869.42	4695.98	4700.4	4634.94	4676.75	4543.82	4592.72	4452.15	4371.05	4241.18	4362.73	4213.13	4404.21	4023.51	4644.49	4450.45	5819.7	5698.48	4487.43	4296.52	4494.85	4169.1	4464.63	4223.12	4744.1	4404.48	4581.05	4338.89	4558.96	4310.01	4628.12
8	SUNWHEAT	SCGA141185-19-6	4039.11	4173.38	3875.28	4187.06	4549.42	4431.22	4758.92	4629.5	4825.67	4720.83	4468.98	4547.3	4578.97	4352.86	5071.47	4947.44	4917.09	4775.92	4887.4	4757.99	4716.66	4615.02	4533.04	4417.25	4310.41	4232.94	4413.21	4135.07	4153.68	3987.77	4573.5	4442.2	5745.25	5706.98	4284.53	4270.36	4727.83	4163.29	4541.98	4202.29	4672.23	4436.74	4624.57	4372.31	4562.56	4356.38	4620.04
9	SUNWHEAT	SCGA14120-12-3-4	4469.56	4333.62	4329.22	4311.68	4584.08	4421.53	4869.74	4682.39	4877.48	4720.85	5070.05	4625.1	4879.15	4396.33	5247.8	5000.5	5131.43	4833.39	4992.69	4766.28	4985.76	4690.47	4599.59	4451.06	4287.73	4236.85	4602.27	4218.73	4090.13	3981.64	4632.71	4423.86	5605.3	5693.35	4330.73	4271.63	4509.12	4106.91	4557.62	4201.58	4599.57	4408.33	4489.18	4335.37	4424.1	4278.03	4656.54
10	SUNWHEAT	SCGA141638-8-4	4678.89	4411.55	4216.57	4280.75	4701.42	4459.74	4926.99	4635.12	4933.29	4687.57	4953.88	4574.74	4741.6	4354.68	5044.79	4875.14	5025.76	4743.58	4845.79	4688.08	4770.95	4570.18	4717.76	4469.54	4527.56	4243.68	4507.03	4222.42	4456.12	4021.61	4708.79	4493.57	5751.46	5697.84	4565.36	4308.33	4558.24	4199.65	4660.16	4272.46	4813.58	4446.36	4533.22	4345.58	4729.65	4371.19	4640.08
11	SUNWHEAT	SCGA141639-7-1	3956.56	4142.72	4172.86	4268.75	4727.89	4455	4852.24	4593.29	4917.29	4663.28	4856.58	4553.77	4473.8	4309.56	4858.8	4787.93	4838.66	4663.98	4716.01	4613.49	4630.75	4515.52	4730.34	4495.2	4442.86	4240.88	4367.96	4224.48	4448.66	4018.87	4770.61	4538.86	5874.65	5706.31	4425.9	4284.14	4599.61	4196.6	4706.96	4286.11	4793.68	4431.62	4809.79	4399.97	4631.6	4321.23	4759.55
12	SUNWHEAT	SCGA15601-14-7	4088.87	4191.92	4379.66	4325.52	4346.31	4280.89	4489.58	4470.28	4639.56	4601.1	4525.07	4508.29	4490.42	4299.23	4765.63	4744.2	4704.18	4617.14	4592.02	4544.86	4528.89	4469.75	4285.51	4335.39	4031.3	4223.2	3968.57	4043.85	4016.39	3987.38	4374.9	4328.72	5808.17	5708.55	4101.5	4253.93	3910.59	4051.51	4045.62	4099.78	4235.86	4253.86	4180.86	4220.9	4179.12	4154.25	4155.74
13	SUNWHEAT	SCGA16599ID-16	4067.47	4183.93	4441.86	4342.6	4759.25	4455.11	5086.46	4673.65	5050.55	4702.25	5068.94	4580.22	4631.52	4338.62	5150.73	4881.97	5080.12	4731.03	4989.08	4690.27	4890.81	4590.64	4878.28	4541.85	4459.23	4242.69	4656.21	4272.92	4389.95	4015.34	4873.87	4528.78	5810.63	5701.64	4370.95	4283.54	4885.35	4215.29	4746.72	4244.37	5073.64	4513.98	4979.59	4426.05	4855.02	4379.25	4966.57
14	SUNWHEAT	SCGA17VADH-FHB-MAS1702-179-6	4357.74	4292.04	4584.77	4381.83	4682.87	4428.98	4797.86	4526.04	5084.41	4708.82	5025.58	4608.11	4706.82	4347.66	5334.68	4994.64	5132.74	4767.13	5011.15	4714.07	4918.84	4613.48	4592.07	4428.97	4190.51	4222.4	4012.56	3994.53	4093.48	3971.91	4738.56	4471.75	5981.86	5728.01	4195.21	4236.44	4072.07	4051.97	4393.55	4169.55	4701.25	4375.8	4667.67	4342.05	4272.47	4197.05	4632.55
15	SUNWHEAT	SCGAMD10-A-W235-5-1-4-5-2	3972.77	4148.69	4019.87	4226.75	4157.09	4232.36	4423.63	4469.4	4673.67	4661.04	4632.07	4522.25	4445.24	4306.56	4749.23	4812.19	4669.14	4667.37	4621.15	4643.05	4590.9	4554.3	4426.43	4384.22	4184.97	4227.59	4288.07	4104.24	4066.66	3986.24	4414.87	4351.96	5203.33	5641.54	3933.4	4227.95	3991.56	4024.78	4206.43	4108.13	4412.5	4320.7	4259.67	4277.51	4178.04	4144.36	4204.16
16	SUNWHEAT	SCLA19WF0503	3940.94	4138.82	4283.82	4299.21	4243.58	4289.34	4321.46	4407.2	4491.68	4597.44	4466.77	4473	4231.55	4277.19	4757.58	4752.12	4597.77	4606.29	4486.05	4541.69	4431.13	4484.2	4385.47	4388.25	4010.68	4226.21	3822.89	4024.67	4002.35	3987.27	4329.84	4269.29	5934.48	5710.07	4238.09	4240.06	4095.73	4069.32	4150.68	4122.27	4461.18	4334.76	4287.82	4270.05	4131.35	4162.62	4437.88
17	SUNWHEAT	SCLA19WF1301	3597.5	4013.39	3953.86	4219.81	4260.9	4296.38	4330.49	4411.21	4486.73	4596.32	4456.59	4470.55	4229.94	4278.16	4764.93	4754.02	4603.01	4609.24	4473.33	4536.96	4427.55	4484.3	4386.41	4387.79	4005.88	4226.03	3804.53	4016.5	3995.11	3985.93	4333.7	4266.62	5944.58	5711.55	4221.23	4237.91	4088.16	4066.24	4156.65	4122.07	4469.51	4335.35	4286.27	4268.49	4151.39	4168.81	4437.07
18	SUNWHEAT	SCLA19WF1402	3960.8	4165.66	4097.21	4247.98	4049.24	4246.48	4450.56	4505.04	4735.31	4713.13	4554.77	4545.81	4384.19	4316.58	4915.53	4896.18	4815.61	4715.12	4667.13	4695.76	4624.79	4577.78	4068.02	4284.87	4062.24	4228.39	3804.76	4033.78	3993.59	3992.86	4452.77	4328.51	5268.68	5645.83	4186.75	4259.3	3759.84	3998.05	3965.19	4109.69	4159.25	4258.86	3934.97	4176.01	4019.31	4138.23	4280.14
20	SUNWHEAT	SCLA19WF2408	4237.76	4247.4	3755.91	4154.29	4467.21	4312.83	4725.9	4498.94	4877.9	4685.07	5080.02	4549.85	4630.82	4316.45	4972.26	4833.89	4830.03	4671.73	4789.48	4653.77	4636.28	4532.89	4510.3	4435.6	4286.6	4237.88	4398.64	4205.39	4199.28	4009.97	4630.15	4371.16	5828.22	5701.5	4382.46	4273.52	4398.66	4110.95	4577.36	4197.54	4570.32	4343.44	4520.23	4292.79	4563.46	4269.46	4594.39
21	SUNWHEAT	SCLA19WF2411	4176.43	4224.44	3855.11	4181.52	4653.86	4400.97	4950.31	4574.05	5075.96	4702.34	4907.9	4550.76	4643.13	4309.86	5156.98	4867.94	4972.43	4687.98	4881.57	4632.52	4868.97	4539.89	4377.27	4352.26	4359.64	4236.34	4374.88	4138.43	4242.18	4010.69	4610.06	4408.6	5901.26	5724.25	4421.77	4284.7	4553.57	4136.25	4721.62	4230.78	4661.49	4346.91	4562.61	4293.8	4570.86	4253.43	4494.96
22	SPE	SCLA19WF0206	3486.43	3621.68	4270.38	4102.31	4208.96	4277.91	4605.02	4546.38	4902.98	4725.07	4953.35	4586.45	4709.44	4346.06	5078.75	4911.01	4996.42	4743.87	4820.67	4706.06	4777.18	4593.51	4188.86	4317.79	4222.42	4231.59	4025.82	4094.8	4157.7	4000.57	4715.13	4431.77	5506.7	5666.43	4300.71	4268.58	4130.34	4065.01	4303.15	4165.29	4395.76	4317	4244.58	4239.58	4216.46	4178.73	4449
23	SPE	SCLA19WF0207	2934.02	3257.95	4119.06	4038.35	4065.92	4246.92	4436.36	4496.77	4720.89	4708.55	4505.85	4543.7	4366.8	4314.98	4856.41	4876.57	4782.07	4705.75	4618.34	4681.86	4602.23	4573.07	4072.82	4286.93	4069.29	4228.56	3786.21	4031.76	3994.17	3992.75	4480.55	4330.62	5256.15	5644.1	4193.49	4258.83	3774.98	3997.99	4007.35	4115.79	4200.55	4268.83	3961.38	4179.76	4065.79	4150.89	4313.85
24	SPE	SCLA19WF0211	3294.29	3495.17	2874.94	3512.5	4293.03	4316.82	4531.72	4497.62	4669.89	4625.38	4288.33	4529	4537.32	4346.36	4669.94	4765.91	4732.68	4680.77	4611.21	4589.76	4666.66	4543.01	4461.55	4388.4	4222.61	4228.86	4281.22	4101.86	4073.32	3980.33	4393.7	4400.08	5196.04	5641.38	3823.46	4211.93	4058.94	4018.02	4358.05	4139.97	4538.2	4369.9	4469.76	4303.03	4202.9	4168.76	4389.82
25	SPE	SCLA19WF0306	3662.24	3737.45	3866.88	3931.76	4312.47	4323.35	4724.78	4564.54	4960.96	4737.83	5134.95	4603.46	4761.24	4343.96	5039.69	4876.24	4998.44	4732.13	4877.89	4713.74	4823.1	4591.29	4169.65	4317.54	4191.02	4232.36	4021	4082.89	4116.86	4000.98	4705.1	4415.27	5446.15	5664.36	4249.07	4265.45	4087.02	4040.49	4309.75	4142.04	4440.34	4322.57	4284.9	4244.21	4319.29	4228.01	4413.14
26	SPE	SCLA19WF0404	3736.22	3786.15	3779.45	3894.81	4227.5	4284.77	4512.45	4445.44	4725.07	4629.49	4636.07	4529.45	4405.36	4299.71	4916.72	4799.26	4692.53	4620.91	4792.54	4629.09	4701.03	4532.41	4546.43	4434.68	4179.37	4231.7	4186.53	4123.39	4127	4003.48	4350.88	4317.15	5958.79	5711.57	4412.54	4265.12	4399.21	4115.24	4301.81	4178.53	4729.34	4397.13	4420.98	4302.9	4458.05	4266.04	4548.33
27	SPE	SCLA19WF0428	4166.62	4069.55	4492.3	4196.11	4638.23	4466.68	4834.22	4619.79	4913.18	4702.15	4595.32	4521.55	4491.23	4312.67	5197.03	4938.38	5029.97	4746.35	4934.85	4686.89	4864.25	4603.61	4639.43	4464.36	4337.76	4232.73	4521.6	4171.74	4217.44	3995.6	4651.3	4472.97	5569.46	5681.14	4039.16	4229.28	4250.7	4117.18	4437.11	4179.98	4681.73	4426.11	4602.86	4365.78	4439.37	4282.8	4569.25
28	SPE	SCLA19WF1019	4108.01	4030.96	4145.96	4049.72	4377.91	4309.94	4631.15	4484.75	4545.71	4593.55	3973.62	4418.8	4255.93	4265.2	4480.44	4652.66	4516.32	4568.8	4436.78	4514.96	4457.96	4456.29	4545.17	4411.8	4366.17	4239.25	4484.51	4218.71	4219.28	4005.3	4373.15	4250.58	5657.93	5681.18	4368.74	4277.81	4495.28	4128.62	4306.48	4142.86	4462.98	4314.92	4287.99	4241.65	4235.08	4187.62	4590.62
29	SPE	SCLA19WF1323	4056.14	3996.8	4273.74	4103.73	4415.16	4367.78	4770.92	4555.31	4936.4	4705.49	4971.14	4567.95	4529.4	4319.37	5031.03	4922.84	4851.89	4725.97	4848.89	4700.27	4656.32	4554.66	4397.51	4371.95	4169.52	4229.4	3998.2	4105.78	4053.42	3971.11	4349.54	4358.55	5634.85	5673.12	4083.69	4233.11	4280.07	4078.25	4326.35	4160.13	4626.02	4402.68	4307.58	4255.5	4321.93	4237.46	4337.04
30	SPE	SCLA19WF1713	4251.16	4125.22	4236.75	4088.1	4395.76	4317.5	4800.88	4573.41	4839.35	4690.38	5027.55	4558.03	4647.54	4323.6	5130.12	4926.1	4970.89	4742.37	4973.94	4734.39	4812.18	4589.01	4326.57	4335.8	4192.85	4227.52	4356.81	4063.37	4078.27	3978.53	4630.85	4404.07	5529.98	5677.16	4180.52	4247.4	4279.1	4064	4604.01	4173.53	4435.22	4293.6	4427.58	4264.42	4304.4	4174.75	4476.47
31	SPE	SCLA19WF2109	3954.3	3929.75	3658.4	3843.64	4735.64	4459.34	4865.9	4597.28	5098.84	4720.13	5076.05	4593.68	4905.41	4357.35	5167.2	4895.33	5074.28	4731.95	5051.88	4718.32	4978.97	4597.62	4700.3	4479.07	4419.62	4241.02	4461.11	4182.89	4279.23	4019.08	4910.98	4509.32	6151.38	5748.66	4579.19	4306.33	4670.66	4176.55	4832.44	4274.08	5024.17	4466.79	4812.99	4391.09	4757.53	4352.59	4714.72
32	SPE	SCLA19WF2124	4159.89	4065.12	3621.41	3828.01	4567.25	4406.01	4646.99	4564.36	4831.58	4705.95	4600.83	4498.96	4407.18	4297.41	4910.68	4853.17	4832.95	4697.32	4696.77	4657.66	4605.61	4556.37	4427.26	4387.01	4160.13	4229.42	4147.2	4095.64	4078.83	3975.06	4404.69	4356.59	5567.25	5671.62	4054.97	4232.11	4448.14	4097.83	4494.78	4151.59	4495.85	4318.4	4381.24	4277.62	4244.84	4188.18	4385.15
33	SPE	SCLA19WF2203	1769.64	2491.27	3668.49	3847.91	4034.86	4248.3	4384.4	4486.44	4702.94	4703.81	4468.22	4534.45	4335	4309.05	4880.6	4875.6	4784.3	4699.29	4622.18	4677.36	4580.6	4563.03	4053.55	4283.97	4073.33	4228.78	3803.94	4041.07	3994.97	3991.24	4411.64	4313.11	5285.15	5646.5	4179.99	4258.84	3728.08	4000.39	3886.36	4104.63	4111.97	4254.2	3903.75	4169.86	3970.62	4130.89	4267.77
34	SPE	SCAR160658LDH-88	3491.24	3624.85	3349.05	3712.89	4301.26	4284	4597.66	4478.98	4806.89	4656.35	4373.07	4473.92	4277.93	4284.26	4882.33	4811.17	4751.88	4640.37	4726.1	4603.35	4694.49	4534.24	4547.5	4430.41	4382.55	4236.67	4540.57	4247.22	4185.82	3994.92	4256.38	4229.2	5280	5649.83	4155.32	4249.8	4349.3	4085.85	4294.51	4147.49	4578.21	4368.6	4356.41	4249.65	4388.83	4228.03	4483.78
35	SPE	SCGA141717-G1-4-1-5	4501.91	4290.32	3977.84	3978.66	4585.94	4406.7	4832.58	4601.21	4784.47	4639.62	4885.83	4534.97	4481.44	4314.18	4906.29	4795.52	4834.42	4673.65	4699.39	4595.87	4638.12	4520.84	4665.37	4466.82	4302.58	4236.66	4437.82	4208.3	4292.21	4008.78	4711.6	4462.19	5755.13	5697.46	4335.46	4270.31	4536.32	4160.49	4643.54	4257.76	4665.04	4395.21	4645.32	4356.6	4450.45	4266.52	4596.89
36	SPE	SCGA14317-25-3	4266.53	4135.34	4014.83	3994.3	4571.54	4415.41	4868.83	4632.13	4992.07	4714.5	4855.7	4563.94	4569.11	4329.29	5115.07	4916.85	4961.47	4727.42	4944.38	4722.45	4780.99	4587.6	4679.17	4482.24	4414.92	4242.07	4465.83	4230.4	4299.27	4006.14	4456.31	4411.16	5754.7	5693.46	4375.36	4272.42	4257.86	4124.39	4284.22	4186.53	4691.36	4425.76	4660.9	4356.58	4523.67	4267.78	4653.32
38	SPE	SCGA15102I-22-3	4262.69	4132.81	4569.64	4228.8	4695.29	4421.65	5013.05	4664.78	5179.06	4764.6	5570.6	4668.43	4922.83	4376.39	5417.56	5005.11	5230.56	4803.3	5141.76	4755.76	5097.55	4668.81	4837.3	4520.46	4350.26	4242.83	4797.22	4250.77	4284.66	4016.14	5040.66	4558.19	5785.78	5711.71	4451.48	4289.15	4605.32	4114.81	4827.89	4205.62	4850.6	4427.75	4690.49	4348.44	4726.02	4307.79	4800.07
39	SPE	SCGA151420-11	3795.78	3825.37	3604.6	3820.9	4476.26	4367.23	4544.66	4497.79	4622.56	4613.2	4414.76	4514.06	4580.86	4317.29	4752.18	4762.23	4672.38	4622.96	4520.53	4563.15	4522.24	4503.44	4341.04	4385.42	4042.73	4230.07	3843.44	4077.74	3992.7	3988.58	4371.79	4341.75	5779.51	5702.93	4265.36	4268.44	4026.3	4069.99	4056.79	4147.73	4339.08	4307.2	4259.83	4258.55	4245.14	4210.28	4433.58
40	SPE	SCGA15414-4	3940.85	3920.89	4095.53	4028.41	4642.93	4425.14	5035.81	4644.87	5058.85	4723.92	5114.6	4587.36	4764.65	4345.2	5307.6	4968.72	5140.71	4777.63	5109.78	4767.43	5021.4	4639.5	4726.92	4460.52	4465.1	4236.36	4582.49	4175.29	4239.88	3995.67	4623.75	4417.47	5695.39	5701.45	4308.41	4267.93	4618.01	4131.35	4698.79	4202.9	4755.68	4397.08	4666.66	4340.78	4615.48	4305.98	4692.91
41	SPE	SCGA15436I-13-2	4214.65	4101.18	4162.77	4056.83	4656.66	4396.64	4886.06	4639.61	4958.67	4727.62	5285.29	4633.68	4842.77	4374.43	5225.18	4979.95	5096.26	4806.23	5010.77	4746.87	4977.2	4658.35	4632.83	4445.25	4304.53	4238.88	4779.79	4228.47	4127.35	3993.94	4653.25	4393.84	5669.22	5700.03	4398.66	4281.75	4655.18	4088.24	4682.85	4184.76	4626.32	4352.9	4549.66	4293.92	4438.26	4232.42	4641.11
42	SPL	SCLA19WF1108	3460.2	3615.85	4145.96	4049.72	4409.69	4332.29	4510.49	4454.79	4670.65	4625.79	4295.13	4479.09	4404.49	4313.72	4728.6	4727.03	4690.36	4625.53	4511.84	4524.17	4597.05	4508.36	4545.34	4432.11	4291.82	4236.99	4477.64	4208.61	4236.79	4007.62	4521.33	4362.55	5550.27	5674.09	4093.23	4248.51	4440.14	4111.75	4352.91	4175	4522.92	4365.72	4415.96	4301.19	4361.83	4237.86	4543.37
43	SPL	SCLA19WF1222	4590	4319.69	4357.8	4139.26	4351.76	4343.52	4600.27	4509.06	4797.73	4677.77	4494.27	4506.76	4455.2	4304.75	4821.32	4843.6	4728.17	4691.98	4671.64	4648.86	4577.06	4537.64	4341.83	4361.01	4106.48	4228.36	3917.63	4108.44	3988.17	3966.95	4193.87	4293.41	5801.91	5688.66	4124.32	4235.55	4098.91	4067.91	4218.02	4139.98	4516.94	4371.49	4184.02	4233.95	4268.81	4220.92	4311.18
44	SPL	SCAR160643LDH-8	3785.24	3818.34	3920.67	3954.5	4495.85	4364.74	4571.55	4540.01	4689.89	4661.37	4875	4571.49	4614.72	4353.65	4985.14	4865.46	4926.05	4729.32	4771.69	4658.7	4742.06	4585.37	4585.01	4434.56	4177.61	4230.87	4670.36	4176.41	4054.81	3980.89	4631.52	4408.32	5461.07	5678.03	4125.65	4253.27	4409.63	4052.17	4399.8	4149.36	4634.12	4363.51	4516.13	4303.92	4384.14	4210.04	4434.04
45	SPL	SCAR160658LDH-107	3146.36	3420.34	3449.92	3755.53	4316.74	4305.04	4415.89	4477.15	4729.72	4677.01	4418.24	4550.37	4475.87	4332.27	5022.92	4899.45	4903.94	4730.08	4677.43	4635.06	4723.22	4594.23	4352.79	4380.96	4233.06	4233.41	4107.53	4169.51	4054.33	3984.47	4165.41	4253.78	5372.11	5656.5	4183.07	4252.08	4137.27	4048.8	4094.98	4119.71	4378.76	4326.92	4283.27	4234.45	4196.4	4185.13	4392.31
46	SPL	SCAR160663LDH-1	3237.15	3476.9	3466.74	3762.63	4336.11	4303.99	4805.31	4571.46	4837.4	4684.39	4942.63	4582.29	4673.43	4344.73	4946.91	4868.96	4879.05	4745.91	4804.55	4681.2	4730.36	4582.95	4397.86	4389.84	4259	4233.83	4340.23	4171.26	4118.11	3991.37	4363.74	4282.09	5626.68	5687.03	4385.34	4279.3	4365.09	4112.76	4369.76	4166.38	4677.77	4388.4	4479.63	4288.29	4536.2	4279.56	4506.19
47	SPL	SCAR160663LDH-32	3561.07	3678.69	3503.72	3778.27	4379.22	4282.89	4794.62	4534.01	4800.23	4658.81	5188.34	4595.75	4827.07	4348.85	4940.39	4822.8	4923.78	4737.81	4860.29	4653.25	4813.82	4576.36	4465.97	4384.57	4398.74	4235.37	4488.42	4196.54	4235.46	3996.54	4401.91	4300.31	5442.03	5662.85	4429.72	4279.66	4721.85	4139.78	4522.26	4160.59	4690.93	4356.5	4541.32	4267.22	4673.66	4295.71	4579.15
48	SPL	SCGA131070-19-7	4318.75	4150.72	4193.04	4069.62	4485.94	4399.61	4725.59	4619.96	4946.65	4710.39	4625.89	4568.07	4692.52	4362.24	5137.16	4934.67	5126.54	4791.33	4918.42	4728.78	4880.16	4622.01	4598.23	4438.03	4202.22	4229.41	4261.27	4129.97	4100.73	3979.95	4723.6	4503.06	5644.51	5687.65	4039.1	4239.9	4322.74	4077.04	4335.5	4154.1	4687.17	4412.07	4537.3	4328.39	4487.4	4286	4521.77
49	SPL	SCGA131416-3-6-7	3835.68	3849.77	4004.74	3990.03	4610.82	4432.14	4762.83	4586.38	4870.75	4681.84	4736.17	4530.02	4426.6	4312.94	4992.03	4843.91	4895.91	4703.49	4773.81	4639.77	4644.92	4532.11	4527.4	4430.62	4347.63	4238.22	4196.13	4156.85	4314.14	4013.01	4680.1	4483.61	5615.26	5682.89	4305.22	4271.47	4426.14	4162.21	4442.03	4211.39	4688.97	4403.36	4605.03	4349.31	4557.9	4294.21	4607.24
50	SPL	SCGA141090-18-1	4159.6	4051.56	4253.56	4095.2	4484.31	4386.11	4588.39	4550.48	4561.3	4619.1	4507.82	4524.24	4400.54	4314.84	4663.29	4748.3	4634.64	4648.66	4410.15	4557.61	4435	4507.45	4744.23	4495.97	4229.94	4235.48	4530.38	4182.44	4140.25	3991.51	4592.72	4444.58	5737.99	5701.54	4023.53	4241.14	4442.71	4116.81	4299.2	4158.01	4372.73	4337.31	4448.37	4315.05	4435.92	4280.39	4525.18
51	SPL	SCGA141163-9-6	4372.55	4184.23	4132.51	4044.04	4460.31	4410.79	4526.91	4544.46	4817.72	4708	4847.85	4572.04	4520.68	4340.77	5053.89	4935.61	4855.11	4745.79	4741.11	4702.54	4634.72	4591.36	4374.88	4379.41	4060.17	4228.52	4205.6	4089.13	3953.64	3974.71	4532.06	4359.69	5545.34	5682.64	3999.03	4227.91	4169.24	4060.37	4088.73	4124.86	4236.62	4330.64	4320.5	4318.75	4201.53	4221.44	4445.48
52	SPL	SCGA141167-2gc	4414.03	4210.07	4310.72	4119.37	4618.59	4450.06	4616.75	4575.49	4741.02	4655.32	4743.51	4566.53	4836.95	4378.59	5118.18	4893.02	5031.19	4751.86	4700.96	4618.05	4779.88	4588.59	4532.39	4429.86	4183.05	4231.39	4437.31	4138.82	4050.43	3976.9	4489.89	4390.67	5734.87	5708.76	3958.62	4234.31	4386.73	4079.81	4276.92	4145.03	4522.17	4379.55	4521.35	4336.48	4471.69	4307.19	4604.85
53	SPL	SCGA141566-G1-13-4	3529.69	3659.14	2747.16	3458.49	4538.35	4367.44	4850.04	4623.87	4837.74	4698.76	5481.51	4656.86	4996.89	4404.94	5075.23	4926.34	5035.05	4796.34	4833.43	4692.46	4892.11	4653.45	4641.19	4461.53	4262.77	4237.51	4585.64	4216.32	4182.87	3996.61	4779.21	4500.09	5569.47	5682.39	4435.43	4281.76	4544.49	4107.33	4498.62	4169.42	4743.06	4398.67	4551.9	4330.98	4463.08	4236.43	4645.01
54	SPL	SCGA14298-32-6	4438.68	4225.43	4223.3	4082.41	4675.41	4462.79	4886.23	4636.37	4920.72	4704.63	4965.46	4600.26	4879.55	4376.52	5217.83	4974.3	5076.37	4790.9	5053.68	4766.84	4957.16	4645.51	4656.47	4448.59	4360.31	4233.45	4434.24	4136.83	4146.9	3983.73	4757.32	4532.24	5862.23	5716.95	4340.31	4263.65	4534.21	4124.01	4740.66	4234.87	4832.5	4437.44	4732.62	4377.52	4554.78	4317.94	4634.9
56	SPL	SCGA15534-8ID-13-1	3712.38	3772.96	4125.79	4041.2	4520.56	4420.75	4711.47	4679.16	4858.38	4745.32	4772.44	4604.04	4737.03	4388.8	5257.87	5035.49	5132.17	4855.08	4878.72	4768.38	4892.36	4697.95	4413.63	4394.3	4148.9	4230.31	4101.15	4122.48	4086.62	3983.27	4469.11	4462.11	5533.25	5677.87	4059.44	4241.91	4340.37	4115.11	4182.5	4159.45	4600.65	4393.27	4501.72	4371.59	4535.85	4323.03	4591.2
57	SPL	SCGA16085ID-4	4590	4319.69	4391.43	4153.48	4665.44	4420.22	4677.08	4531.14	4744.18	4659.13	4740.04	4507.34	4576.91	4313.82	4811.05	4791.68	4747.87	4663.94	4604.7	4608.13	4559.08	4535.2	4575.76	4467.92	4155.85	4234.7	4232.3	4199.71	4114.08	3993	4592.23	4386.7	5767.65	5691.92	4395.11	4276.33	4472.23	4157.39	4456.18	4197.49	4828.79	4422.98	4696.57	4352.11	4611.1	4282.62	4726.64
58	SPL	SCGA16146ID-8	4335.57	4161.19	4283.82	4108	4604.5	4417.96	4647.76	4544.05	4789.31	4663.92	4585.27	4497.6	4380.72	4305.55	5008.92	4862.13	4904.08	4703.94	4842.18	4666.28	4723.74	4551.92	4659.99	4462.22	4292.89	4236.92	4615.93	4213.44	4176.47	4004.35	4673.93	4394.03	5900.01	5715.34	4349.33	4273.63	4567.53	4121.13	4571.62	4174.25	4691.4	4387.15	4460.91	4283.13	4728.47	4337.6	4791.79
59	SPL	SCGA16210ID-8	3685.48	3756.2	4646.97	4261.49	4631.72	4420.51	4772.83	4564.68	4957.98	4675.47	4742.87	4517.53	4505.98	4298.47	5177.66	4872.03	5014.62	4688.72	4893.69	4637.52	4848.28	4553.29	4489	4394.53	4254.85	4232.96	4524.84	4129.27	4084.16	3992.17	4613.77	4399.03	5819.37	5717.97	4209.49	4267.93	4567.76	4117.49	4500.97	4188.28	4489.42	4315.21	4333.1	4255.31	4356.07	4229.63	4479.54
60	SPL	SCGA16259ID-10	4675.18	4372.76	4616.71	4248.7	4570.09	4427.16	4607.44	4581.85	4782.69	4705.8	4730.83	4587.83	4592.87	4349.49	4934.22	4898.19	4883.19	4743.6	4755.68	4723.55	4724.94	4620.24	4580.39	4470.83	4193.46	4237.01	4199.76	4180.76	4099.67	3997.9	4575.11	4402.71	5869.51	5710.33	4419.51	4279.15	4508.98	4190.64	4380.89	4209.1	4784.18	4457.83	4643.96	4381.21	4523.77	4296.21	4678.37
61	SPL	SCGALA16020LDH-11	3464.68	3618.64	3772.72	3891.97	4455.64	4383.03	4451.19	4518.01	4784.57	4687.66	4495.55	4542.56	4651.02	4355.71	5004.07	4894.47	4885.7	4746.12	4695.2	4652.29	4684.45	4585.67	4347.19	4355.7	4272.11	4229.12	4052.45	4087.83	4137.14	3980.28	4399.14	4395.88	5854.31	5710.29	4108.32	4244.07	4341.69	4103.12	4447.74	4180.51	4374.53	4330.84	4375.42	4294.5	4221.28	4189.6	4422.33
[truncated: 1 more columns]

## Sheet: Table S6
Year	Variety	Generation	GEBVs for YLD using SetAll_TP (EMMs) (kg ha-1)	Ranking	Top/Bottom	GEBVs for YLD using SetAll_TP (BLUPs) (kg ha-1)	GEBVs for TW using SetAll_TP (EMMs) (kg hL-1)	GEBVs for TW using SetAll_TP (BLUPs) (kg hL-1)	GEBVs for HD using SetAll_TP (EMMs) (Julian days)	GEBVs for HD using SetAll_TP (BLUPs) (Julian days)	GEBVs for plant height using SetAll_TP (EMMs) (cm)	GEBVs for plant height using SetAll_TP (BLUPs) (cm)
2021	SCNC18WF13716-1	F4:6	5035.46	1	TOP	4604.26	73.751	73.0875	103.726	103.236	88.8962	88.1423
2021	SCNC18WF13716-7	F4:6	4998.23	2	TOP	4574.07	73.8111	73.0773	103.846	103.247	90.0196	88.9064
2021	SCLA18WF0209-5-2	F2:5	4929.84	3	TOP	4534.27	75.0603	74.2174	100.055	100.427	88.2392	87.4139
2021	SCLA18WF0403-2-1	F2:5	4923.32	4	TOP	4531.98	73.0478	73.011	101.036	101.204	90.0398	88.7054
2021	SCLA18WF0209-5-1	F2:5	4906.32	5	TOP	4511.8	74.9954	74.1187	100.594	100.803	88.4853	87.4906
2021	SCLA18WF0613-7	F2:5	4905.23	6	TOP	4510.86	73.2887	73.1392	101.194	101.325	85.2079	84.6855
2021	SCNC18WF13683-2	F4:6	4901.82	7	TOP	4489.43	74.1136	73.1307	105.447	104.457	90.7688	89.1759
2021	SCLA18WF0613-21	F2:5	4895.18	8	TOP	4508.31	72.0137	72.2889	100.684	100.812	89.4678	88.2154
2021	SCLA18WF0403-2-2	F2:5	4893.93	9	TOP	4534.71	72.8424	72.9732	100.83	101.053	90.6756	89.4036
2021	SCLA18WF0209-12	F2:5	4883.77	10	TOP	4531.18	74.3075	73.8695	101.642	101.685	90.6122	89.4458
2021	SCLA18WF0209-9	F2:5	4880.25	11	TOP	4514.37	74.5693	73.9089	100.523	100.705	88.5832	87.8417
2021	SCLA18WF0704-11-4	F2:5	4875.42	12	TOP	4502.88	73.785	73.4412	100.209	100.427	89.0821	88.0456
2021	SCLA18WF0209-8	F2:5	4868.72	13	TOP	4521.56	75.3937	74.4809	100.559	100.692	91.4533	89.9841
2021	SCLA18WF0512-9-2	F2:5	4865.37	14	TOP	4527.57	74.5917	73.8648	101.27	101.238	88.1045	87.2673
2021	SCLA18WF0710-19-1	F2:5	4864.82	15	TOP	4543.38	74.204	73.5121	99.1764	99.3086	84.272	84.2403
2021	SCLA18WF0403-6	F2:5	4863.37	16	TOP	4541.3	72.6548	73.047	100.483	100.536	89.3476	88.5256
2021	SCLA18WF0704-11-2	F2:5	4855.85	17	TOP	4485.25	73.8208	73.4406	99.6539	99.9929	89.4783	88.3454
2021	SCLA18WF0613-18-1	F2:5	4851.59	18	TOP	4489.99	72.1785	72.5532	100.604	100.841	82.1484	82.3996
2021	SCLA18WF0613-12-1	F2:5	4849.67	19	TOP	4499.82	73.4079	73.2016	100.454	100.625	85.4276	85.0893
2021	SCLA18WF0512-8-2	F2:5	4847.09	20	TOP	4530.57	74.6698	73.8614	100.252	100.297	86.1007	85.9759
2021	SCLA18WF0403-10	F2:5	4843.95	21	TOP	4534.88	72.9788	73.1543	100.718	100.887	88.1397	87.5389
2021	SCLA18WF0209-6	F2:5	4837.12	22	TOP	4542.72	75.1225	74.3921	101.476	101.404	90.6031	89.6686
2021	SCLA18WF0512-1-2	F2:5	4831.26	23	TOP	4512.98	73.8321	73.374	100.653	100.662	86.6074	86.3611
2021	SCLA18WF0710-19-2	F2:5	4830.77	24	TOP	4523.73	74.2804	73.5553	100.23	100.2	86.3274	85.8941
2021	SCLA18WF0613-18-2	F2:5	4830.36	25	TOP	4497.16	72.0417	72.4641	99.1695	99.6262	81.8705	82.3557
2021	SCLA18WF0512-8-3	F2:5	4825.6	26	TOP	4519.51	75.0712	74.0989	100.035	100.114	87.1246	86.8029
2021	SCLA18WF0513-7	F2:5	4821.61	27	TOP	4471.73	74.3251	73.8069	98.8399	99.2876	93.306	91.6522
2021	SCLA18WF0704-11-3	F2:5	4818.13	28	TOP	4476.33	73.5496	73.3262	100.124	100.37	89.0387	88.1643
2021	SCLA18WF0613-5-1	F2:5	4816.52	29	TOP	4500.64	72.5491	72.8479	99.9247	100.184	82.4233	82.871
2021	SCLA18WF0803-3-2	F2:5	4802.22	30	TOP	4480.84	75.0972	74.1416	99.714	100.11	92.3955	90.8715
2021	SCLA18WF0411-4	F2:5	4800.47	31	TOP	4489.34	73.6857	73.4026	98.3987	98.9386	84.2848	84.4476
2021	SCLA18WF0613-13-2	F2:5	4798.55	32	TOP	4478.61	73.4305	73.2585	101.254	101.363	81.4613	81.8293
2021	SCLA18WF0802-10	F2:5	4797.95	33	TOP	4516.81	74.0713	73.5757	101.275	101.238	86.5161	86.3101
2021	SCLA18WF0604-13	F2:5	4796.77	34	TOP	4525.91	74.2555	73.5756	100.32	100.501	88.2848	87.8412
2021	SCNC18WF13723-6	F4:6	4796.16	35	TOP	4470.77	74.2837	73.3821	103.679	103.137	89.5461	88.4733
2021	SCLA18WF0512-9-1	F2:5	4794.92	36	TOP	4496.78	74.7858	74.0654	100.797	100.831	88.9849	88.3353
2021	SCLA18WF0510-2-2	F2:5	4792.94	37	TOP	4512.44	74.7435	74.1509	102.616	102.535	90.2268	89.4097
2020	SCLA18WF0711-22-1	F4	4792.67	38	TOP	4486.35	74.1219	73.5044	98.7535	99.0647	87.0808	86.6604
2021	SCLA18WF0209-1-1	F2:5	4792.6	39	TOP	4514.46	74.5849	73.985	100.737	100.831	88.1346	87.628
2021	SCNC18WF13583-4	F4:6	4787.9	40	TOP	4444.51	74.4322	73.5949	99.4135	99.7426	93.7417	91.6002
2021	SCLA18WF0710-19-3	F2:5	4781.68	41	TOP	4522.85	73.6521	73.1893	100.862	100.694	85.0644	85.1011
2021	SCLA18WF0802-8	F2:5	4778.98	42	TOP	4525.62	73.9192	73.5474	101.666	101.407	87.515	87.3653
2021	SCLA18WF0606-10-3	F2:5	4778.51	43	TOP	4493.14	74.3352	73.7097	98.2962	98.8765	88.7123	87.7941
2021	SCLA18WF0311-4-1	F2:5	4775.37	44	TOP	4488.23	73.7722	73.6628	98.3423	98.8379	92.4063	91.3938
2021	SCLA18WF0312-6-2	F2:5	4771.19	45	TOP	4515.72	74.8196	74.1695	100.329	100.477	87.2056	86.7932
2021	SCLA18WF0604-1-1	F2:5	4771.13	46	TOP	4486.5	74.4912	73.5847	100.887	100.882	88.0093	87.423
2021	SCLA18WF0206-14	F2:5	4769.45	47	TOP	4518.31	74.4664	73.8917	100.098	100.268	87.3827	87.122
2021	SCLA18WF0606-10-2	F2:5	4769.3	48	TOP	4492.54	74.7526	73.9765	99.2728	99.6396	89.3154	88.4346
2021	SCLA18WF0602-4	F2:5	4767.54	49	TOP	4485.42	74.8151	74.062	100.665	100.781	87.4159	87.0315
2021	SCLA18WF0405-12-2	F2:5	4761.05	50	TOP	4477.81	75.2051	74.3151	100.314	100.367	90.8227	89.6796
2021	SCLA18WF0706-11	F2:5	4759.79	51	TOP	4456.86	75.2317	74.1837	100.833	100.906	92.1549	90.4899
2021	SCLA18WF0606-10-4	F2:5	4759.26	52	TOP	4494.52	74.0542	73.6399	98.007	98.6072	89.3563	88.3734
2021	SCLA18WF0705-20	F2:5	4758.62	53	TOP	4512.34	74.1733	73.5787	100.479	100.587	88.2914	87.9039
2021	SCLA18WF0408-4	F2:5	4754.92	54	TOP	4465.8	74.9441	74.1811	99.0614	99.4911	89.6271	88.488
2021	SCLA18WF0204-6-1	F2:5	4754.4	55	TOP	4461.35	73.5606	73.3371	98.6096	99.0033	83.1855	83.4501
2021	SCLA18WF0512-8-1	F2:5	4752.17	56	TOP	4504.03	74.1965	73.7123	100.494	100.531	86.9573	86.8961
2021	SCNC18WF13945-2	F4:6	4751.15	57	TOP	4466.72	74.6062	73.7836	101.303	101.316	88.0602	87.5233
2021	SCLA18WF0606-10-1	F2:5	4750.15	58	TOP	4490.63	74.0913	73.6715	98.8752	99.3151	89.3398	88.624
2021	SCNC18WF13901-2	F4:6	4748.68	59	TOP	4413.44	75.0497	73.745	104.059	103.533	92.4549	90.1186
2020	SCLA19WF2409	F6	4747.72	60	TOP	4443.72	74.3261	73.604	100.989	100.775	92.7243	90.6298
2021	SC19WF3P0317-4	F3:6	4745.66	61	TOP	4529.87	73.603	73.3306	100.922	100.788	84.7684	85.2323
2021	SCLA18WF0704-12-2	F2:5	4745.58	62	TOP	4440.72	74.9831	73.9227	99.4046	99.6615	87.6209	86.515
2021	SCLA18WF0512-11-3	F2:5	4744.6	63	TOP	4477.4	74.0414	73.4919	101.505	101.478	86.8711	86.3001
2021	SCLA18WF0210-16-1	F2:5	4743.28	64	TOP	4448.05	75.4017	74.4287	100.146	100.513	91.06	89.9784
2021	SCLA18WF0705-4	F2:5	4741.89	65	TOP	4509.76	74.0934	73.6117	102.267	102.122	88.2677	87.9162
2021	SCLA18WF0803-3-1	F2:5	4741.08	66	TOP	4438.57	75.1948	74.1301	100.208	100.442	92.4112	90.6818
2021	SCLA18WF0613-5-2	F2:5	4740.77	67	TOP	4463.56	72.6933	72.9357	99.3718	99.6986	87.1118	86.7834
2021	SCLA18WF0512-11-2	F2:5	4740.67	68	TOP	4474.57	74.1142	73.5556	101.32	101.343	86.6979	86.2308
2021	SCLA18WF0512-8-4	F2:5	4736.67	69	TOP	4495.82	74.0206	73.6118	100.573	100.625	86.9283	86.8162
2021	SCLA18WF0706-8	F2:5	4736.6	70	TOP	4500.64	73.864	73.5371	98.657	99.1355	89.2071	88.4067
2021	SCLA18WF0213-2-1	F2:5	4736.52	71	TOP	4463.43	73.5929	73.3845	99.2152	99.4843	88.5823	88.2373
2020	SCLA19WF2109	F6	4735.64	72	TOP	4459.34	74.0894	73.5689	101.984	101.627	92.0947	90.7574
2021	SCLA18WF0212-4	F2:5	4734.99	73	TOP	4474.63	74.6689	74.0499	100.268	100.505	87.9592	87.215
2021	SCLA18WF0703-14	F2:5	4734.49	74	TOP	4501.92	73.7975	73.3108	100.765	100.607	85.946	86.214
2021	SCLA18WF0411-6-2	F2:5	4733.94	75	TOP	4462.45	73.756	73.456	99.7458	100.023	84.86	84.6326
2021	SCLA18WF0213-6-1	F2:5	4732.08	76	TOP	4455.17	73.9531	73.5894	100.066	100.227	89.51	89.0231
2021	SCLA18WF0210-16-2	F2:5	4729.77	77	TOP	4436.48	75.5652	74.4917	100.873	101.141	93.4079	91.6239
2021	SCNC18WF13244-2	F4:6	4728.89	78	TOP	4434.65	73.8801	73.2299	103.58	103.031	84.3118	84.4073
2020	SCLA18WF0211-7-2	F4	4728.78	79	TOP	4432.09	75.8394	74.5596	100.955	100.921	90.8263	89.6379
2021	SCNC18WF13929-3	F4:6	4722.24	80	TOP	4409.59	75.7509	74.1243	104.311	103.664	88.6162	87.3068
2021	SCLA18WF0206-1-2	F2:5	4716.81	81	TOP	4504.7	75.2756	74.4548	98.2175	98.682	88.7343	88.3084
2020	SCLA19WF2110	F6	4716.29	82	TOP	4414.59	74.2967	73.5337	101.555	101.134	92.359	90.3023
2021	SCLA18WF0512-1-1	F2:5	4715.39	83	TOP	4487.98	73.8228	73.3146	101.314	101.245	87.1111	86.676
2021	SCLA18WF0312-7	F2:5	4714.92	84	TOP	4474.09	74.9875	74.0481	99.9775	100.228	89.6446	88.7779
2021	SCNC18WF13451-2	F4:6	4713.36	85	TOP	4462.54	73.5422	73.0655	102.067	101.924	87.5826	86.7985
2020	SCLA18WF0711-1-1	F4	4713.01	86	TOP	4481.94	73.0817	73.1116	98.7158	99.0269	86.9376	86.9156
2021	SCLA18WF0513-1-2	F2:5	4712.8	87	TOP	4448.39	74.094	73.7067	100.006	100.274	89.5992	88.7448
2021	SCLA18WF0312-4-2	F2:5	4711.63	88	TOP	4479.07	74.9292	74.1338	99.7978	100.094	86.547	86.1136
2021	SCLA18WF0405-8	F2:5	4711.2	89	TOP	4461.08	74.8049	74.1285	100.429	100.543	88.8674	88.087
2021	SCLA18WF0307-3-1	F2:5	4709.47	90	TOP	4477.12	73.3912	73.3509	99.0786	99.3555	89.9887	89.2254
2021	SCLA18WF0405-5	F2:5	4709.14	91	TOP	4464.96	74.1324	73.6593	99.8327	100.107	87.8342	87.232
2020	SCLA18WF0211-13-1	F4	4706.51	92	TOP	4448.61	75.0264	74.0179	100.619	100.769	88.591	87.8186
2021	SCLA18WF0312-4-4	F2:5	4706.04	93	TOP	4476.1	75.0822	74.1909	100.425	100.572	86.8657	86.4295
2021	SCLA18WF0510-2-3	F2:5	4702.23	94	TOP	4476.67	75.0678	74.3245	102.058	102.045	90.7901	89.9762
2021	SCLA18WF0204-6-3	F2:5	4700.7	95	TOP	4442.54	73.3598	73.2871	98.2618	98.6978	82.7166	83.11
2021	SCLA18WF0210-18-2	F2:5	4699.84	96	TOP	4462.85	75.3848	74.4865	101.597	101.549	92.0671	90.9646
2021	SCLA18WF0405-12-1	F2:5	4699.54	97	TOP	4473.44	74.9389	74.2502	100.112	100.267	88.4526	87.9478
2021	SCLA18WF0312-4-3	F2:5	4698.68	98	TOP	4471.69	74.9134	74.1179	99.9566	100.2	87.3591	86.7567
2021	SCLA18WF0408-13	F2:5	4698.5	99	TOP	4464.99	75.6203	74.6276	101.573	101.414	91.0857	90.1739
2021	SCLA18WF0703-22	F2:5	4697.19	100	TOP	4512.78	73.4048	73.2101	101.23	101.038	84.8196	85.3452
2020	SCLA19WF2210	F6	4697.02	101	TOP	4414.7	74.6525	73.831	101.213	100.876	93.6186	91.3823
2021	SCLA18WF0705-19	F2:5	4691.83	102	TOP	4463.25	74.4027	73.6157	100.657	100.698	88.7917	88.0155
2021	SCLA18WF0704-9	F2:5	4691.49	103	TOP	4461.74	74.8157	74.0163	100.011	100.078	89.5258	88.879
2020	SCLA18WF0211-6-3	F4	4690.81	104	TOP	4426.86	75.2728	74.1642	101.078	101.1	91.0884	89.7768
2021	SCLA18WF0704-8-2	F2:5	4690.42	105	TOP	4451.19	74.5393	73.7248	99.7974	99.9213	82.9528	83.084
2020	SCLA18WF0211-7-4	F4	4690.02	106	-	4413.82	74.9007	73.9577	101.737	101.545	90.2303	88.6626
2020	AR160389LDH-85	F6	4689.48	107	-	4417.39	75.088	73.9156	102.578	102.515	90.3976	89.4239
2021	SCLA18WF0706-1-1	F2:5	4689.32	108	-	4484.07	75.0827	74.1383	99.5327	99.8276	91.0368	89.7472
2021	SCLA18WF0405-11	F2:5	4688.52	109	-	4464.12	75.3092	74.415	100.328	100.481	88.2185	87.566
2021	SCLA18WF0408-6	F2:5	4687.4	110	-	4434.72	75.009	74.2971	100.766	100.912	86.7761	86.5025
2021	SCLA18WF0703-16-1	F2:5	4686.86	111	-	4480.04	73.2956	72.996	100.025	100.185	84.3398	84.6831
2021	SCLA18WF0703-11-3	F2:5	4685.47	112	-	4482.39	74.4	73.6766	100.129	100.216	86.4781	86.4021
2021	SC19WF3P0304-2	F3:6	4684.77	113	-	4431.2	74.3122	73.5212	101.725	101.617	91.9356	90.519
2021	SCLA18WF0408-2	F2:5	4684.75	114	-	4449.65	74.7089	74.1599	100.206	100.312	90.3172	89.484
2020	AR160389LDH-46	F6	4683.77	115	-	4433.54	75.2556	74.1956	101.428	101.6	93.065	91.6912
2021	SCLA18WF0706-30-2	F2:5	4683.5	116	-	4491.62	73.5145	73.2546	100.439	100.509	91.052	90.1993
2021	SCNC18WF13584-2	F4:6	4682.44	117	-	4434.52	73.9757	73.4196	99.2269	99.4113	88.7112	87.5881
2021	SCLA18WF0210-14	F2:5	4682.21	118	-	4449.58	74.7605	73.9601	101.498	101.622	91.8224	90.4954
2021	SCLA18WF0209-1-2	F2:5	4681.9	119	-	4482.52	74.8514	74.1448	100.08	100.323	88.191	87.7862
2021	SCLA18WF0704-3	F2:5	4680.28	120	-	4452.67	73.6369	73.5168	98.8226	99.1996	88.5825	87.9125
2021	SCLA18WF0707-21	F2:5	4679.88	121	-	4463.23	73.6536	73.3819	99.886	99.8695	89.9346	89.0027
2021	SCLA18WF0106-14-2	F2:5	4678.28	122	-	4445.77	73.692	73.3005	98.6885	98.9917	90.8989	89.5408
2021	SCLA18WF0613-10	F2:5	4677.72	123	-	4443.31	72.4422	72.7011	99.3881	99.7929	82.0302	82.2737
2021	SCLA18WF0709-8-2	F2:5	4677.22	124	-	4437.96	74.1425	73.7588	97.7713	98.3521	89.3464	88.337
2021	SCNC18WF13945-1	F4:6	4677.19	125	-	4443.98	73.9417	73.3394	101.582	101.557	88.9642	88.4616
2021	SCLA18WF0613-13-1	F2:5	4675.86	126	-	4434.22	73.5103	73.3239	100.04	100.278	81.3076	81.8004
2021	SCLA18WF0713-4-2	F2:5	4675.3	127	-	4389.22	74.0483	73.5371	97.0009	97.7436	84.9703	84.425
2021	SCLA18WF0711-22	F2:5	4673.92	128	-	4454.9	74.0082	73.5254	99.1501	99.3788	86.0468	85.9168
2020	SCLA18WF0211-6-1	F4	4673.69	129	-	4426.84	75.0884	74.0046	101.114	101.094	90.5382	89.2511
2021	SCLA18WF0213-2-2	F2:5	4672.19	130	-	4428.52	73.4262	73.334	100.032	100.221	89.1286	88.6048
2021	SCLA18WF0709-11	F2:5	4672.09	131	-	4437.21	73.6893	73.5104	97.8299	98.2544	89.0119	88.1641
2020	SCLA19WF1909	F6	4671.91	132	-	4430.21	74.0771	73.5902	101.257	101.097	91.9413	90.6659
2021	SCLA18WF0210-4	F2:5	4668.93	133	-	4428.88	74.3611	73.804	102.416	102.349	90.3803	89.4153
2021	SCLA18WF0712-12	F2:5	4667.02	134	-	4425.13	74.1097	73.657	99.8578	100.182	88.9864	88.0566
2020	SCLA18WF0211-13-2	F4	4666.06	135	-	4422.17	74.9227	74.0098	100.06	100.21	88.7243	87.9908
2021	SCLA18WF0709-8-3	F2:5	4665.28	136	-	4457.05	73.7298	73.6526	98.8606	99.1753	89.7496	88.9321
2021	SCLA18WF0704-12-3	F2:5	4665.08	137	-	4430.53	73.9933	73.4797	100.163	100.314	88.2193	87.3044
2020	SCLA18WF0211-13-4	F4	4663.72	138	-	4439.26	75.0232	74.1485	101.733	101.684	90.9286	89.7468
2021	SC19WF3P0304-10	F3:6	4662.84	139	-	4446.91	73.5246	73.1976	101.567	101.502	89.0621	88.3531
2020	SCLA18WF0711-21-1	F4	4662.59	140	-	4445.14	73.3133	73.1233	99.4901	99.6638	87.3842	87.0949
2021	SCNC18WF13609-5	F4:6	4662.28	141	-	4455	74.1215	73.8435	101.569	101.553	90.0878	88.9799
2020	SCLA18WF0211-6-4	F4	4661.4	142	-	4430.51	74.8672	73.9679	101.415	101.37	89.7949	88.8438
2021	SCLA18WF0705-5	F2:5	4661.04	143	-	4473.61	74.2743	73.6861	101.501	101.306	89.9538	89.4265
2021	SCLA18WF0706-30-1	F2:5	4661	144	-	4474.82	73.6179	73.3303	101.382	101.356	90.053	89.3185
2021	SCLA18WF0703-11-2	F2:5	4658.7	145	-	4481.71	74.2035	73.5698	100.564	100.607	85.3126	85.423
2021	SCLA18WF0702-10	F2:5	4657.49	146	-	4473.35	73.4872	73.5274	99.0091	99.4098	91.6527	90.6507
2021	SCLA18WF0210-17-2	F2:5	4657.11	147	-	4414.44	75.7751	74.5279	100.678	100.858	90.4638	89.5819
2021	SCLA18WF0108-14-2	F2:5	4656.69	148	-	4438.37	73.5582	73.1686	97.2912	97.8473	88.9559	88.0714
2021	SCLA18WF0311-4-2	F2:5	4656.61	149	-	4465.22	73.4548	73.6176	100.086	100.306	92.7262	91.9497
2021	SCLA18WF0312-6-1	F2:5	4655.51	150	-	4469.72	74.5207	74.0071	100.069	100.259	89.0675	88.456
2021	SCLA18WF0204-1	F2:5	4654.57	151	-	4411.77	73.8095	73.3748	99.5921	99.901	84.2245	83.919
2020	SCLA19WF2010	F6	4652.66	152	-	4394.78	74.767	73.8431	101.549	101.157	93.0363	90.8988
2021	SCLA18WF0708-12-1	F2:5	4652.11	153	-	4422.61	74.1648	73.7044	100.466	100.677	91.6508	90.32
2020	SCLA19WF0526	F6	4652.04	154	-	4451.87	74.7179	73.7662	100.776	100.787	90.6095	89.5048
2021	SCNC18WF13500-2	F4:6	4651.01	155	-	4393.83	74.6582	73.7121	102.127	101.92	88.956	88.264
2021	SCLA18WF0312-10-1	F2:5	4649.93	156	-	4451.96	74.23	73.7037	100.156	100.334	89.4227	88.6189
2021	SCLA18WF0706-18	F2:5	4649.57	157	-	4486.51	74.2567	73.7292	99.4417	99.6777	89.9032	89.139
2021	SCLA18WF0407-9-1	F2:5	4648.67	158	-	4479.26	74.5475	73.8942	99.4139	99.78	85.5958	85.7175
2021	SC19WF3P0304-5	F3:6	4648.32	159	-	4421.95	73.8517	73.3423	101.777	101.65	92.5427	91.1918
2021	SCLA18WF0206-1-1	F2:5	4648.22	160	-	4469.96	75.0275	74.2674	99.1157	99.4188	88.7151	88.4292
2021	SCLA18WF0708-12-2	F2:5	4648.16	161	-	4428.54	74.2986	73.8609	99.3732	99.7496	91.4038	90.2232
2021	SCLA18WF0212-3	F2:5	4646	162	-	4409.85	74.7173	73.9406	101.905	101.832	87.069	86.5974
2021	SCLA18WF0206-10-2	F2:5	4644.93	163	-	4467.25	75.2828	74.3598	99.3638	99.7223	87.8006	87.2544
2021	SCLA18WF0603-10	F2:5	4643.69	164	-	4474.63	74.9197	74.1367	100.152	100.294	88.7419	88.1078
2021	SCNC18WF13717-1	F4:6	4643	165	-	4416.75	73.8871	73.2943	101.352	101.236	89.1249	88.0722
2021	SCNC18WF13713-3	F4:6	4642.04	166	-	4437.23	74.521	73.7635	101.947	101.726	88.2251	87.6591
2021	SCLA18WF0802-13	F2:5	4641.78	167	-	4436.58	73.5247	73.2363	101.259	101.101	91.4903	90.4354
2020	SCNC19WF13598-14	F5	4640.18	168	-	4408.35	75.4558	74.0974	103.225	102.91	92.8692	90.6848
2021	SCLA18WF0609-27	F2:5	4639.59	169	-	4461.68	74.5402	73.8359	98.7658	99.1186	85.8299	85.4283
2020	SCLA18WF0211-12-1	F4	4638.65	170	-	4436.41	75.0486	74.1247	101.494	101.315	87.7299	87.0618
2021	SCLA18WF0507-2	F2:5	4638.28	171	-	4415.21	75.6444	74.5484	101.355	101.447	92.3055	90.7774
2020	SCLA19WF0428	F6	4638.23	172	-	4466.68	74.084	73.4819	101.121	101.105	90.7958	89.8625
2021	SCLA18WF0706-1-2	F2:5	4637.94	173	-	4484.11	74.7886	74.0847	99.0281	99.4695	89.3071	88.5719
2021	SCLA18WF0210-18-1	F2:5	4637.69	174	-	4446.65	75.2003	74.3791	100.732	100.871	90.8887	90.1281
2021	SCLA18WF0503-1-3	F2:5	4637.55	175	-	4403.71	72.8269	72.8231	99.8556	100.177	85.3606	84.869
2021	SCLA18WF0513-13-3	F2:5	4636.53	176	-	4420.89	73.8167	73.5645	101.388	101.446	90.4376	89.3234
2021	SCLA18WF0610-17-2	F2:5	4634.37	177	-	4420.6	74.3613	73.9068	100.109	100.433	91.1338	90.0977
2021	SCLA18WF0605-22-1	F2:5	4634.1	178	-	4415.35	73.7308	73.5798	98.8266	99.337	88.6866	88.0489
2021	SCLA18WF0704-8-1	F2:5	4632.66	179	-	4422.92	74.3378	73.6872	99.1321	99.3633	84.7685	84.7095
2021	SC19WF3P0308-6	F3:6	4632.3	180	-	4408.29	74.7168	73.9993	100.067	100.309	93.3508	91.8103
2021	SCLA18WF0102-18-1	F2:5	4632.05	181	-	4407.85	74.7852	73.9755	99.3638	99.8021	92.977	91.486
2021	SCLA18WF0713-6	F2:5	4632.03	182	-	4390.34	74.1951	73.6389	97.9621	98.5182	88.0219	87.3114
2021	SCLA18WF0713-10-1	F2:5	4631.7	183	-	4430.74	74.5165	73.9901	99.2475	99.5474	87.9143	87.1568
2021	SCLA18WF0704-6	F2:5	4631.56	184	-	4442.46	73.9588	73.612	99.5477	99.7311	87.3482	86.9769
2021	SCLA18WF0306-4-2	F2:5	4629.25	185	-	4442.1	73.4932	73.3015	100.809	100.838	90.2794	89.2922
2021	SCLA18WF0710-24-3	F2:5	4627.24	186	-	4457.92	72.9347	73.0364	99.8594	99.986	87.1361	87.1671
2021	SCLA18WF0513-1-1	F2:5	4626.92	187	-	4442.95	73.9585	73.7254	98.8189	99.2127	90.2964	89.7081
2021	SCLA18WF0207-16	F2:5	4626.45	188	-	4456.82	74.8085	73.9424	99.0558	99.4058	87.8632	87.4181
2021	SCLA18WF0711-9-2	F2:5	4626.41	189	-	4442.86	73.0025	73.0105	99.4935	99.7425	86.4007	86.3229
2021	SCLA18WF0610-17-1	F2:5	4625.3	190	-	4419.96	74.7147	74.0298	99.3411	99.7459	91.5574	90.3093
2020	SCLA18WF0211-5-2	F4	4625.08	191	-	4464.6	74.7256	74.133	100.96	100.944	86.2412	86.2815
2021	SCLA18WF0706-6	F2:5	4624.48	192	-	4477.27	73.4755	73.297	99.7379	99.8644	90.6091	89.8749
2021	SCNC18WF13919-7	F4:6	4623.05	193	-	4370.39	75.4321	74.2496	102.645	102.475	89.0818	87.741
2021	SCLA18WF0706-27-2	F2:5	4622.91	194	-	4460.31	74.5195	73.8787	100.874	100.976	91.5089	90.2334
2021	SCLA18WF0705-11	F2:5	4622.53	195	-	4462.74	74.5259	73.7222	100.277	100.31	87.4054	86.9606
2021	SCNC18WF13943-2	F4:6	4622.29	196	-	4429.1	73.7939	73.3334	102.049	102.036	89.2502	88.3145
2021	SCNC18WF13689-5	F4:6	4621.63	197	-	4415.26	75.4415	74.128	99.7509	99.9783	87.9828	87.0919
2021	SCLA18WF0311-5	F2:5	4618.09	198	-	4453.41	73.9354	73.5434	99.6503	99.892	88.5014	87.9759
2021	SC19WF3P0304-6	F3:6	4617.56	199	-	4416.28	73.6588	73.1811	101.958	101.697	90.7038	89.7089
2021	SCLA18WF0604-10-1	F2:5	4617.22	200	-	4441.36	74.426	73.8188	99.1664	99.5432	89.8758	88.8116
2021	SCLA18WF0407-3	F2:5	4617.14	201	-	4424.09	74.0097	73.643	98.5895	99.1228	89.7391	88.6953
2021	SCNC18WF13577-1	F4:6	4615.98	202	-	4430.17	74.6255	73.9089	100.321	100.468	89.0078	87.9848
2021	SCLA18WF0408-14-1	F2:5	4615.81	203	-	4396.04	75.7469	74.6041	100.49	100.687	88.4275	87.6325
2020	SCLA18WF0211-13-3	F4	4615.3	204	-	4415.64	74.9421	74.1063	101.057	101.224	88.3714	87.7907
2021	SCLA18WF0511-11-1	F2:5	4614.04	205	-	4413.06	74.5628	73.8936	100.437	100.633	92.4198	90.7339
2021	SCLA18WF0703-16-2	F2:5	4613.22	206	-	4461.13	73.0283	72.8791	99.8454	100.091	85.2649	85.3432
2021	SCLA18WF0605-22-4	F2:5	4612.1	207	-	4431.05	73.7984	73.7299	98.1984	98.7947	88.5004	88.1299
2021	SC19WF3P0302-3	F3:6	4611.88	208	-	4369.97	74.8776	73.9568	100.227	100.563	91.5865	90.0169
2020	SCLA18WF0211-6-2	F4	4611.66	209	-	4408.64	75.1166	74.1797	101.569	101.439	91.5764	90.4372
2020	SCLA18WF0111-11-4	F4	4611.52	210	-	4366.08	75.4102	74.1949	102.017	101.883	92.4731	90.7228
2021	SCLA18WF0711-1	F2:5	4611.45	211	-	4452.74	73.0212	73.0732	99.3641	99.4855	86.1948	86.4178
2021	SCLA18WF0609-22	F2:5	4611.12	212	-	4452.12	75.0831	74.381	98.9909	99.3088	91.0451	90.2204
2021	SCNC18WF13577-4	F4:6	4610.67	213	-	4432.49	74.5062	73.7963	101.286	101.155	88.9066	87.9963
2021	SCLA18WF0312-10-3	F2:5	4610.32	214	-	4446	74.3492	73.8658	99.6814	99.943	90.2172	89.4154
2021	SCLA18WF0711-9-1	F2:5	4609.78	215	-	4430.87	74.58	73.9508	100.726	100.743	93.5983	91.8594
2021	SCNC18WF13901-1	F4:6	4608.68	216	-	4396.02	74.9963	73.9256	102.696	102.292	90.7119	89.0678
2021	SCNC18WF13598-8	F4:6	4608.25	217	-	4378.47	75.6443	74.1452	102.855	102.528	91.9766	89.7719
2021	SC19WF3P0315-4	F3:6	4608.21	218	-	4431.32	72.6412	72.7046	102.607	102.324	87.3216	87.0021
2021	SCLA18WF0604-1-2	F2:5	4608.16	219	-	4451.64	73.8178	73.3372	100.252	100.318	88.4845	88.1275
2021	SCLA18WF0307-3-2	F2:5	4607.82	220	-	4402.95	73.8034	73.4948	100.272	100.359	93.2631	91.7827
2021	SCLA18WF0511-3-1	F2:5	4607.75	221	-	4444.83	75.0876	74.5221	98.1796	98.6509	92.9164	91.5896
2021	SCNC18WF13929-7	F4:6	4607.73	222	-	4389.02	73.5783	72.9732	103.244	102.659	89.1286	88.159
2021	SCLA18WF0511-8-1	F2:5	4607.14	223	-	4370.31	75.5165	74.3849	100.085	100.331	89.8903	89.0473
2021	SCLA18WF0405-7	F2:5	4604.31	224	-	4429.88	74.5335	73.9875	99.6142	99.9884	88.8024	88.0933
2021	SCNC18WF13955-2	F4:6	4604.25	225	-	4404.83	75.0471	74.053	101.159	101.072	88.2585	87.353
2021	SC19WF3P0316-6	F3:6	4603.78	226	-	4429.75	74.5612	73.9444	100.756	100.768	93.5905	91.8564
2021	SCLA18WF0210-1	F2:5	4603.47	227	-	4421	75.5447	74.5528	100.585	100.723	91.391	90.3827
2021	SCLA18WF0513-13-4	F2:5	4602.46	228	-	4424.9	73.5961	73.5201	101.189	101.234	90.5626	89.64
2020	SCLA18WF0211-12-3	F4	4601.79	229	-	4430.19	75.2423	74.2901	101.586	101.417	88.6103	87.9034
2021	SC19WF3P0304-1	F3:6	4600.54	230	-	4409.39	74.2719	73.6032	101.052	101.115	91.706	90.6548
2020	SCNC19WF13598-8	F5	4600.3	231	-	4381.55	75.5626	74.1326	102.804	102.477	91.8034	89.719
2021	SC19WF3P0313-3	F3:6	4599.74	232	-	4405.66	74.4379	73.8533	99.2748	99.6107	89.982	88.7516
2021	SCNC18WF13598-14	F4:6	4599.13	233	-	4396.2	75.4378	74.1118	103.066	102.773	93.0615	90.8513
2020	SCNC19WF13598-9	F5	4598.75	234	-	4389.89	75.4363	74.049	102.497	102.256	91.5004	89.5516
2021	SCLA18WF0213-1	F2:5	4596.66	235	-	4410	74.2984	73.8125	99.1631	99.4837	88.9859	88.3723
2021	SCLA18WF0708-4-2	F2:5	4595.67	236	-	4394.83	72.5765	72.5868	99.6797	99.9282	90.0234	88.7133
2021	SCNC18WF13575-8	F4:6	4594.06	237	-	4428.25	74.8139	74.0685	100.451	100.528	88.776	87.8241
2020	SCLA19WF2411	F6	4593.73	238	-	4376.72	74.2791	73.6175	100.861	100.551	92.5895	90.6943
2021	SC19WF3P0302-4	F3:6	4593.49	239	-	4380.85	74.9451	74.0387	101.366	101.495	92.341	90.9014
2021	SCLA18WF0410-1-2	F2:5	4593.37	240	-	4407.72	75.0908	74.2466	97.9454	98.5006	90.298	88.9917
2021	SC19WF3P0313-10	F3:6	4593.21	241	-	4373.99	73.9802	73.509	99.7848	100.156	90.2171	88.8753
2021	SCLA18WF0410-6	F2:5	4592.75	242	-	4417.25	75.587	74.4832	98.444	98.8774	85.917	85.8449
2021	SCLA18WF0507-1	F2:5	4592.58	243	-	4414.6	74.8576	74.1304	100.991	101.164	91.978	90.6183
2021	SCLA18WF0511-11-3	F2:5	4590.77	244	-	4410.57	74.2416	73.8373	99.2419	99.6954	92.3027	90.8454
2021	SCLA18WF0513-13-1	F2:5	4590	245	-	4420.61	74.1244	73.8262	100.733	100.891	90.9423	89.9091
2021	SCNC18WF13619-4	F4:6	4589.84	246	-	4419.59	74.2035	73.5169	100.969	100.955	86.7642	86.4323
2021	SCNC18WF13598-1	F4:6	4589.76	247	-	4406.11	74.9288	73.877	102.029	101.843	90.3353	88.8629
2021	SCLA18WF0405-2	F2:5	4588.62	248	-	4450.45	74.7528	74.1486	99.9633	100.245	86.473	86.372
2021	SCLA18WF0703-6	F2:5	4587.43	249	-	4465.87	73.8358	73.4256	99.9315	100.09	87.3366	87.5237
2021	SCLA18WF0211-13	F2:5	4587.17	250	-	4407.64	75.0545	74.1815	101.232	101.4	88.7922	88.1583
2021	SCLA18WF0511-8-2	F2:5	4587.16	251	-	4372.55	75.2891	74.3759	99.8782	100.223	88.9858	88.3412
2021	SCLA18WF0508-2-2	F2:5	4586.83	252	-	4401.08	75.4298	74.501	100.045	100.352	93.1843	92.2207
2021	SCLA18WF0408-9-1	F2:5	4586.03	253	-	4391.79	75.1078	74.2196	99.3159	99.5946	86.9848	86.5577
2020	SCLA18WF0211-7-3	F4	4584.79	254	-	4381.6	74.8071	73.8631	102.282	102.085	90.3807	88.966
2021	SCNC18WF13613-3	F4:6	4584.63	255	-	4439.64	75.1107	74.2394	101.077	100.994	90.4062	89.4963
2021	SCLA18WF0703-11-1	F2:5	4584.25	256	-	4470.07	73.6894	73.3406	100.586	100.541	86.4713	86.5287
2021	SCLA18WF0307-4-1	F2:5	4583.78	257	-	4386.69	73.5773	73.3979	100.589	100.693	92.0783	90.7448
2021	SCLA18WF0213-6-2	F2:5	4583.17	258	-	4406.36	73.585	73.4582	99.8699	100.115	88.6964	88.4616
2021	SCLA18WF0305-3-2	F2:5	4581.17	259	-	4429.69	72.2637	72.7491	101.483	101.524	85.2429	85.3491
2020	SCLA18WF0211-12-4	F4	4580.02	260	-	4418.1	74.908	73.9765	101.03	100.98	87.1957	86.7484
2021	SCNC18WF13618-7	F4:6	4579.65	261	-	4447.66	74.2411	73.6258	99.318	99.565	84.2537	84.6215
2021	SCLA18WF0404-2	F2:5	4579.32	262	-	4409.2	75.9682	74.7216	98.086	98.7118	90.0781	88.8349
2021	SCNC18WF13612-4	F4:6	4578.69	263	-	4409.79	73.3713	73.1279	102.184	102.005	85.9305	85.9231
2021	SCLA18WF0713-15-2	F2:5	4578.48	264	-	4412.45	73.8346	73.6054	97.8754	98.45	85.9974	85.8114
2021	SC19WF3P0315-17	F3:6	4577.69	265	-	4405.13	72.765	72.6925	103.185	102.735	89.3872	88.578
2020	SCLA18WF0211-15-4	F4	4575.89	266	-	4412.97	74.5435	73.94	102.93	102.593	89.0428	88.2853
2021	SCLA18WF0208-9	F2:5	4575.35	267	-	4380.35	74.2898	73.7006	98.0711	98.5915	89.2596	88.5276
2021	SCNC18WF13575-7	F4:6	4574.92	268	-	4422.14	74.8341	74.0815	100.503	100.572	88.8674	87.8981
2021	SCNC18WF13594-5	F4:6	4573.98	269	-	4401.69	74.3344	73.5485	101.698	101.57	90.766	89.5751
2021	SCNC18WF13618-3	F4:6	4573.2	270	-	4445.34	74.2372	73.6221	99.318	99.5705	84.319	84.6763
2021	SCLA18WF0309-3-1	F2:5	4573.06	271	-	4383.61	73.3868	73.3347	97.9941	98.4798	88.7221	88.1574
2021	SCLA18WF0710-8	F2:5	4572.54	272	-	4443.13	73.2679	73.2322	100.224	100.263	85.8247	86.363
2021	SCLA18WF0706-25	F2:5	4571.71	273	-	4460.4	74.1025	73.7903	99.5434	99.6791	89.9725	89.4128
2021	SCNC18WF13718-1	F4:6	4571.23	274	-	4383.35	73.6337	73.1893	102.976	102.712	90.342	89.3675
2020	SCLA18WF0111-6-3	F4	4570.64	275	-	4353.18	75.6301	74.1922	102.109	101.971	91.9842	90.4436
2021	SCLA18WF0605-22-3	F2:5	4569.37	276	-	4424.94	74.1254	73.6982	99.5509	99.8275	89.768	89.1033
2021	SC19WF3P0313-8	F3:6	4568.93	277	-	4393.4	73.6961	73.5095	100.471	100.676	90.0586	89.0569
2021	SCLA18WF0710-6	F2:5	4568.84	278	-	4421.43	73.248	73.1638	99.9894	100.057	87.4147	87.4515
2020	SCLA18WF0406-8-3	F4	4568.46	279	-	4399.87	75.4734	74.393	100.838	100.9	89.3295	88.2296
2020	SCNC19WF13598-3	F5	4568.39	280	-	4385.59	75.4619	74.1533	102.603	102.359	93.0599	90.7903
2021	SCLA18WF0410-1-1	F2:5	4568.22	281	-	4394.18	75.5048	74.4533	98.3522	98.8844	88.6784	87.6449
2021	SCLA18WF0304-9	F2:5	4567.95	282	-	4405.6	74.0933	73.674	101.454	101.449	92.769	91.3825
2021	SCLA18WF0609-34	F2:5	4567.71	283	-	4466.53	75.3095	74.5943	97.7365	98.3465	92.0273	91.2068
2020	SCLA19WF2124	F6	4567.25	284	-	4406.01	75.267	74.1826	100.17	100.367	90.4544	89.271
2021	SCNC18WF13717-5	F4:6	4567.1	285	-	4376.64	72.5788	72.5679	104.921	104.141	90.4257	89.0042
2021	SCNC18WF13943-1	F4:6	4566.37	286	-	4379.17	75.0775	74.1344	101.281	101.324	91.5389	90.2785
2021	SCLA18WF0710-24-1	F2:5	4565.25	287	-	4427.22	73.2606	73.221	100.323	100.349	87.3391	87.4411
2020	SCLA19WF2218	F6	4564.7	288	-	4422.34	74.6682	74.1586	98.7638	99.0034	91.3016	90.4959
2021	SCNC18WF13649-7	F4:6	4564.28	289	-	4436.17	74.6513	74.1147	102.159	101.852	90.3126	89.409
2021	SCLA18WF0109-4-1	F2:5	4563.44	290	-	4379.3	74.0382	73.3215	97.5026	98.0446	90.9537	89.637
2021	SCLA18WF0511-11-2	F2:5	4562.07	291	-	4387.32	75.0012	74.2193	99.1263	99.5021	92.4267	90.9074
2020	SCLA19WF1908	F6	4561.26	292	-	4445.81	74.8859	74.1866	98.5911	99.0967	91.8147	90.4339
2021	SCLA18WF0202-4	F2:5	4560.12	293	-	4428.66	73.5401	73.1738	102.259	102.03	89.0306	88.4257
2021	SCLA18WF0203-6-1	F2:5	4560.1	294	-	4374.95	74.8803	74.0755	99.6159	100.016	83.6183	83.7967
2021	SCLA18WF0203-1	F2:5	4560.06	295	-	4390.38	74.2734	73.7734	99.9759	100.158	89.6528	88.8014
2020	SCLA18WF0406-8-4	F4	4559.44	296	-	4391.83	75.3138	74.3348	101.307	101.36	90.0626	88.7874
2021	SCNC18WF13921-20	F4:6	4558.93	297	-	4343.67	75.961	74.599	104.406	103.991	92.8388	90.7502
2020	SCLA18WF0711-11-1	F4	4558.78	298	-	4408.22	73.1092	73.0948	99.8455	100.078	88.0937	87.7404
2020	SCLA19WF0903	F6	4558.66	299	-	4439.51	75.0314	74.3177	98.9254	99.1292	89.9734	89.5673
2020	SCLA18WF0211-12-2	F4	4558.6	300	-	4406.85	74.9603	74.174	102.407	102.098	88.3546	87.7118
2021	SCLA18WF0708-11-2	F2:5	4558.58	301	-	4395.4	73.3581	73.0903	98.1991	98.6768	88.758	88.0421
2021	SCNC18WF13905-2	F4:6	4558.11	302	-	4357.42	73.1072	72.8165	103.709	103.31	87.2832	86.6054
2021	SCNC18WF13598-3	F4:6	4557.84	303	-	4377.53	75.1937	74.0052	102.085	101.933	93.0506	90.7871
2021	SCLA18WF0711-11	F2:5	4557.8	304	-	4402.14	73.2277	73.1179	99.8364	100.113	88.3123	87.7848
2020	SCLA18WF0111-11-3	F4	4557.76	305	-	4367.89	75.2742	74.2123	102.199	102.111	91.7501	90.3249
2021	SCLA18WF0106-2-2	F2:5	4557.72	306	-	4363.77	74.1498	73.5149	98.1081	98.7329	91.5799	90.1663
2021	SCLA18WF0511-3-2	F2:5	4557.32	307	-	4404.97	75.3154	74.6093	99.0039	99.3028	93.4323	91.9688
2021	SCLA18WF0407-1	F2:5	4557.31	308	-	4414.11	74.1425	73.7744	99.3214	99.7154	89.6109	88.9202
2020	SCLA19WF0812	F6	4556.93	309	-	4429.45	74.47	73.9715	100.279	100.268	87.128	86.9342
2020	SCLA19WF1822	F6	4556.39	310	-	4396.51	75.3057	74.1584	100.445	100.591	89.8668	89.0028
2021	SCLA18WF0408-14-2	F2:5	4555.72	311	-	4354.4	75.1681	74.2096	100.73	100.913	83.963	84.0771
2021	SCLA18WF0504-3	F2:5	4555.3	312	-	4379.78	73.6	73.0892	99.7288	99.9633	82.2567	82.5812
2020	SCLA18WF0111-6-4	F4	4555.15	313	-	4352.63	75.4472	74.2199	101.944	101.953	91.3681	90.0208
2020	SCLA18WF0406-10-4	F4	4554.92	314	-	4392.77	74.2036	73.8391	101.019	101.077	90.1713	89.3691
2021	SCLA18WF0306-4-1	F2:5	4554.88	315	-	4408.55	74.0388	73.6313	101.222	101.179	93.9267	92.0385
2021	SCLA18WF0710-24-2	F2:5	4554.71	316	-	4449.21	73.0349	73.1928	99.6462	99.7286	88.2984	88.4352
2021	SCLA18WF0710-25	F2:5	4553.16	317	-	4428.81	73.3633	73.2786	98.7792	99.2417	87.8678	87.6502
2021	SCLA18WF0702-4	F2:5	4551.76	318	-	4405.55	73.1453	73.2262	98.7619	99.3264	86.1657	85.6632
2020	SCLA19WF2007	F6	4551.19	319	-	4433.9	74.7935	74.1207	98.3845	98.9406	88.7541	87.8182
2021	SCLA18WF0305-3-1	F2:5	4550.67	320	-	4421.13	72.2154	72.6874	100.95	101.078	84.5527	84.8008
2021	SCLA18WF0702-12-1	F2:5	4550.42	321	-	4394.93	74.1484	73.7257	98.7817	99.3965	86.4996	86.1258
2021	SCLA18WF0109-4-2	F2:5	4549.9	322	-	4380.48	73.6797	73.1409	97.7007	98.1608	90.9997	89.649
2020	SCLA18WF0406-1-4	F4	4549.76	323	-	4359.15	75.3594	74.2213	100.462	100.739	90.2231	88.766
2021	SCLA18WF0508-2-1	F2:5	4549.51	324	-	4399.07	76.0096	74.8135	100.115	100.391	93.3396	92.3248
2020	SCLA18WF0406-12-1	F4	4549.06	325	-	4354.2	75.7057	74.3005	100.937	101.076	90.9351	89.2772
2021	SCLA18WF0713-4-1	F2:5	4548.93	326	-	4348.35	74.4839	73.851	98.0232	98.5242	84.8128	84.4804
2021	SCLA18WF0206-15-1	F2:5	4548.81	327	-	4390.21	75.0504	74.0154	101.041	101.114	88.3886	87.5249
2021	SCLA18WF0413-4	F2:5	4548.25	328	-	4378.26	74.5144	73.7846	101.265	101.371	86.115	85.6481
2020	SCNC19WF13598-7	F5	4548.24	329	-	4376.38	75.1004	73.9966	102.482	102.274	91.8108	89.9252
2021	SCLA18WF0202-13-1	F2:5	4548.05	330	-	4438.01	72.9447	72.9475	101.119	101.095	90.3746	89.965
2021	SCNC18WF13575-3	F4:6	4547.67	331	-	4413.57	74.778	74.047	100.483	100.561	88.7355	87.7977
2021	SCNC18WF13649-9	F4:6	4547.29	332	-	4399.24	74.4748	73.8831	99.6879	99.9761	89.7773	88.6198
2021	SCLA18WF0210-9-1	F2:5	4547.2	333	-	4380.75	74.2711	73.7403	101.44	101.551	91.6764	90.5066
2021	SCNC18WF13648-1	F4:6	4546.8	334	-	4407.63	73.1322	72.9056	100.426	100.489	85.2672	85.2915
2021	SCLA18WF0706-21-1	F2:5	4546.73	335	-	4465.49	73.7827	73.623	98.9158	99.244	90.7196	90.2372
2021	SCLA18WF0609-24	F2:5	4546.58	336	-	4426.09	74.6218	74.1153	98.4147	98.8405	89.178	88.5856
2020	AR160389LDH-67	F6	4545.72	337	-	4390.19	74.0178	73.3622	101.289	101.526	90.2161	89.1189
2021	SCNC18WF13538-3	F4:6	4545.69	338	-	4428.7	72.8282	72.7412	101.519	101.332	86.9332	86.8456
2021	SCLA18WF0611-3	F2:5	4545.69	339	-	4419.95	74.4772	74.1156	99.8181	100.179	92.163	90.9956
2021	SCLA18WF0304-3-2	F2:5	4543.35	340	-	4411.58	75.2469	74.3272	98.7884	99.2017	91.3581	89.7925
2021	SCLA18WF0302-10-2	F2:5	4543.02	341	-	4390.96	74.0518	73.7008	99.1667	99.4383	91.9829	90.6991
2020	SCNC19WF13598-1	F5	4542.94	342	-	4378.8	75.1219	73.9565	102.291	102.034	91.2374	89.5106
2020	SCLA18WF0111-9-3	F4	4542.74	343	-	4342.35	75.3076	74.0592	102.289	102.126	91.3256	89.9083
2020	SCLA19WF1805	F6	4541.81	344	-	4427.17	75.1777	74.3312	99.3991	99.7615	92.5957	90.9007
2021	SCLA18WF0202-13-2	F2:5	4541.24	345	-	4385.98	73.5307	73.2357	101.044	100.872	89.1352	88.4527
2021	SCLA18WF0210-8	F2:5	4540.88	346	-	4409.61	75.0204	74.2952	99.9248	100.154	91.2015	90.2872
2020	SCNC19WF13598-2	F5	4540.84	347	-	4374.26	74.4164	73.5233	103.849	103.257	90.7894	89.2245
2020	SCLA18WF0211-3-2	F4	4540.71	348	-	4381.67	74.8885	73.9492	100.852	100.815	89.9751	88.9213
2020	SCLA19WF1509	F6	4540.64	349	-	4408	75.2021	74.3725	101.357	101.219	93.7008	92.1997
2021	SCNC18WF13697-2	F4:6	4539.56	350	-	4399.03	72.8739	72.8892	102.604	102.464	83.4962	84.0422
2021	SCLA18WF0708-8-2	F2:5	4539.34	351	-	4377.06	72.4786	72.4984	99.6903	99.9206	88.2518	87.434
2020	SCLA18WF0111-14-3	F4	4538.78	352	-	4334.97	75.3336	73.9162	102.757	102.51	92.201	90.3897
2021	SCLA18WF0206-15-2	F2:5	4538.33	353	-	4407.43	74.8827	73.9819	101.876	101.911	87.9018	87.2889
2021	SCLA18WF0304-13	F2:5	4538.18	354	-	4400.8	74.861	74.0935	99.8067	99.997	91.6902	90.661
2021	SCLA18WF0102-18-2	F2:5	4537.78	355	-	4351.03	74.2311	73.513	98.903	99.4205	92.6174	90.9418
2021	SCNC18WF13923-1	F4:6	4535.5	356	-	4361.54	75.6134	74.3031	103.017	102.668	94.0209	91.8655
2021	SCLA18WF0609-8	F2:5	4535.16	357	-	4453.49	74.6988	74.2119	99.0339	99.3863	87.5982	87.4141
2021	SCLA18WF0409-4-1	F2:5	4534.92	358	-	4367.08	74.9174	74.0825	99.037	99.3831	93.6134	91.7968
2021	SCLA18WF0302-5	F2:5	4534.59	359	-	4384.38	74.5923	74.0851	99.8973	100.101	94.512	92.8157
2020	SCLA18WF0111-1-2	F4	4534.47	360	-	4334.56	75.5278	74.1068	102.495	102.395	92.4441	90.9517
2021	SCLA18WF0708-18-1	F2:5	4533.44	361	-	4371.71	73.1646	72.8623	99.1904	99.4647	88.9284	88.0523
2021	SCLA18WF0511-14-1	F2:5	4531.9	362	-	4395.97	75.2125	74.4576	99.2087	99.6643	94.2369	92.7577
2021	SCLA18WF0102-18-3	F2:5	4530.06	363	-	4337.88	74.4377	73.6551	97.9717	98.597	91.112	89.7002
2021	SCLA18WF0111-1	F2:5	4529.59	364	-	4349.21	75.2272	74.0478	101.428	101.4	91.8791	90.6365
2020	SCLA19WF0913	F6	4529.05	365	-	4420.29	75.0733	74.1445	99.4992	99.782	88.2045	87.8216
2021	SCNC18WF13723-2	F4:6	4528.85	366	-	4412.79	74.2956	73.5402	101.175	100.966	88.4822	87.5457
2020	SCLA19WF0806	F6	4528.1	367	-	4391.87	74.1021	73.4544	100.453	100.658	87.5468	86.9119
2021	SCLA18WF0702-1-2	F2:5	4526.12	368	-	4394.34	73.8701	73.5347	100.125	100.387	88.3392	87.6595
2021	SCLA18WF0410-10	F2:5	4525.17	369	-	4386.12	75.2092	74.2719	97.5758	98.2911	83.0158	83.0324
2021	SCLA18WF0203-6-3	F2:5	4525.13	370	-	4364.7	74.9931	74.1617	99.7462	100.069	84.7213	84.5228
2021	SCLA18WF0404-8-1	F2:5	4525.04	371	-	4387.8	75.3498	74.4591	97.6117	98.1398	86.1915	85.9502
2021	SCNC18WF13905-4	F4:6	4523.43	372	-	4353.73	74.3656	73.6782	102.429	102.368	84.5889	84.2598
2021	SCNC18WF13921-13	F4:6	4522.77	373	-	4319.48	75.6142	74.3649	103.958	103.561	92.249	90.1793
2020	SCLA18WF0406-8-2	F4	4522.05	374	-	4388.62	75.5059	74.4579	100.632	100.701	89.7662	88.6798
2020	SCLA18WF0111-9-4	F4	4521.86	375	-	4339.28	75.0428	73.9373	102.085	102.033	91.8428	90.4815
2020	SCLA19WF1924	F6	4521.61	376	-	4367.74	74.4653	73.734	100.462	100.69	88.7586	87.8612
2021	SCLA18WF0204-6-2	F2:5	4521.11	377	-	4380.45	73.3237	73.2942	99.2306	99.4697	84.5736	84.7668
2021	SCNC18WF13914	F4:6	4520.39	378	-	4358.87	73.3231	73.2081	103.679	103.302	90.1152	89.5048
2021	SCLA18WF0708-6-1	F2:5	4520.01	379	-	4378.9	72.6156	72.6422	99.2097	99.5405	87.6079	87.0971
2021	SCLA18WF0702-12-2	F2:5	4519.79	380	-	4392.57	73.8087	73.6717	98.2651	98.9363	86.251	86.1409
2021	SCLA18WF0708-11-1	F2:5	4519.05	381	-	4369.54	73.4944	73.2699	98.8515	99.2339	90.2604	89.5341
2020	SCLA18WF0406-1-2	F4	4518.96	382	-	4357.02	75.5427	74.3625	100.876	101.035	90.1631	89.0318
2020	SCLA19WF2322	F6	4518.94	383	-	4414.77	74.0058	73.4543	99.7211	99.8963	88.404	87.7425
2021	SCNC18WF13689-7	F4:6	4518.83	384	-	4430.53	74.4	73.8532	99.3704	99.6638	84.9485	84.9113
2021	SCNC18WF13589-7	F4:6	4518.5	385	-	4433.82	74.3862	73.8539	100.749	100.737	90.6425	89.9044
2021	SCNC18WF13922-9	F4:6	4518.38	386	-	4340.57	74.1155	73.4442	102.083	102.065	86.6678	86.1284
2020	SCLA19WF2317	F6	4517.73	387	-	4407.86	75.1809	74.3206	99.6481	99.8026	91.0884	90.3964
2021	SCNC18WF13645-3	F4:6	4517.13	388	-	4384.13	74.5829	73.8474	102.895	102.657	89.3196	88.5944
2021	SCLA18WF0108-7-4	F2:5	4516.89	389	-	4362.93	73.5936	73.0596	97.3429	97.7883	89.6153	88.6852
2020	SCLA18WF0211-3-4	F4	4516.66	390	-	4373.06	74.8775	73.9324	100.613	100.596	89.7831	88.778
2021	SCLA18WF0302-8	F2:5	4516.19	391	-	4385.33	74.3632	73.9536	100.808	100.854	93.4896	91.9792
2021	SCLA18WF0105-7-1	F2:5	4515.64	392	-	4349.17	74.2351	73.5966	97.1461	97.9466	90.6098	89.2687
2020	SCLA18WF0406-1-3	F4	4515.23	393	-	4348.5	75.9528	74.5601	100.798	100.975	90.446	89.0334
2021	SCLA18WF0404-5-2	F2:5	4514.8	394	-	4367.12	75.2576	74.39	97.4915	98.069	86.6946	86.2043
2020	SCLA19WF2508	F6	4514.58	395	-	4387.2	74.3494	73.5897	96.9209	97.4277	91.1831	90.2117
2021	SCNC18WF13921-12	F4:6	4513.96	396	-	4321.17	75.5925	74.384	104.231	103.834	92.1205	90.1108
2021	SCLA18WF0404-5-1	F2:5	4512.02	397	-	4363.17	75.3823	74.3989	98.0374	98.5515	86.9258	86.3601
2021	SCLA18WF0706-21-2	F2:5	4511.91	398	-	4444.83	73.8295	73.5878	98.9715	99.3576	90.6116	89.9666
2020	SCLA19WF2422	F6	4511.73	399	-	4400.34	74.0569	73.4898	99.7798	99.9621	88.5465	87.7611
2021	SCLA18WF0206-10-1	F2:5	4511.32	400	-	4417.29	74.7473	74.0506	99.9724	100.162	87.6586	87.1757
2021	SCLA18WF0702-1-3	F2:5	4511.28	401	-	4395.09	74.1314	73.6514	100.527	100.721	87.8601	87.1866
2021	SCNC18WF13689-1	F4:6	4510.59	402	-	4421.15	74.7449	74.0149	99.2279	99.612	87.1909	86.7874
2020	SCLA19WF1117	F6	4509.68	403	-	4358.78	73.5239	73.2814	96.6277	97.2776	93.0456	91.5536
2021	SCNC18WF13603-4	F4:6	4509.24	404	-	4365.83	73.7803	73.2068	103.295	102.973	90.004	89.1063
2021	SCLA18WF0404-8-2	F2:5	4508.22	405	-	4362.5	75.5047	74.4503	97.9938	98.4966	86.4125	85.9528
2020	SCLA18WF0111-11-1	F4	4506.84	406	-	4337.29	75.0842	73.9905	101.379	101.438	91.7658	90.2034
2021	SCNC18WF13931-3	F4:6	4506.49	407	-	4360.13	74.8357	73.9997	101.499	101.496	86.947	86.5042
2020	SCLA18WF0406-12-3	F4	4505.69	408	-	4354.13	75.5764	74.2754	101.343	101.372	89.5822	88.2109
2021	SCNC18WF13921-9	F4:6	4504.22	409	-	4344.55	76.0268	74.794	102.734	102.682	92.1882	90.7835
2021	SCLA18WF0713-15-1	F2:5	4503.94	410	-	4383.05	73.978	73.7208	98.5632	99.0057	87.8721	87.4687
2021	SCLA18WF0302-10-1	F2:5	4503.01	411	-	4380.97	73.626	73.5781	100.035	100.225	91.8572	90.8301
2021	SCLA18WF0303-6-2	F2:5	4502.19	412	-	4335.99	73.7859	73.4134	96.1065	97.0316	91.5049	90.2412
2020	SCLA19WF2020	F6	4502.15	413	-	4397.24	75.3164	74.3642	99.7193	99.8219	90.3139	89.6665
2020	AR160389LDH-76	F6	4501.96	414	-	4374.18	74.2357	73.6681	101.683	101.725	91.8884	90.9735
2021	SCNC18WF13548-6	F4:6	4501.05	415	-	4378.87	74.7016	73.7964	101.252	101.12	87.8172	87.1231
2020	SCLA18WF0111-1-4	F4	4501.01	416	-	4331.67	75.3451	74.1429	102.319	102.19	92.1138	90.5881
2021	SCNC18WF13921-27	F4:6	4500.52	417	-	4309.25	75.7212	74.4566	103.748	103.458	93.7525	91.5596
2021	SCLA18WF0609-14	F2:5	4499.74	418	-	4432.56	74.5865	74.0868	99.4649	99.7156	89.0162	88.8924
2021	SCNC18WF13631-4	F4:6	4499.41	419	-	4352.26	74.9539	73.9453	103.982	103.405	91.6606	90.6271
2021	SCLA18WF0708-8-1	F2:5	4498.44	420	-	4370.41	72.5019	72.6201	99.8847	100.096	89.5777	88.7214
2021	SCNC18WF13612-2	F4:6	4498.28	421	-	4389.25	73.8802	73.4569	102.777	102.401	84.959	85.4447
2021	SCLA18WF0210-9-2	F2:5	4496.33	422	-	4400.5	74.5656	74.1022	101.563	101.635	92.1998	91.2632
2021	SCLA18WF0105-7-3	F2:5	4496.12	423	-	4334.67	74.2029	73.5442	98.0868	98.7193	91.0487	89.4413
2020	SCLA18WF0711-16-1	F4	4495.79	424	-	4418.37	73.282	73.2834	100.532	100.528	86.3775	86.632
2021	SCLA18WF0104-8-2	F2:5	4495.7	425	-	4362.71	74.2688	73.7878	96.9019	97.582	92.4167	91.0837
2021	SCLA18WF0409-4-2	F2:5	4495.6	426	-	4356.25	74.7518	74.0228	98.8535	99.0752	94.0766	92.4151
2021	SCLA18WF0109-2-2	F2:5	4495.39	427	-	4352.91	72.8088	72.7166	98.1846	98.7658	89.2716	88.1134
2020	SCLA18WF0406-6-4	F4	4495.2	428	-	4366.68	74.9988	74.112	100.727	100.878	90.1387	88.8102
2021	SCLA18WF0109-2-1	F2:5	4495	429	-	4359.27	72.9086	72.8266	98.3337	98.8438	89.9366	88.8241
2021	SCLA18WF0708-6-2	F2:5	4493.87	430	-	4369.51	73.4447	73.1573	98.2665	98.6698	87.7385	87.3671
2020	SCLA18WF0406-12-2	F4	4493.65	431	-	4327.94	75.9591	74.4161	101.864	101.732	91.7406	89.7433
2020	SCLA19WF0511	F6	4493.1	432	-	4388.44	74.9896	74.2199	99.9109	99.9937	86.5208	86.2112
2021	SCLA18WF0707-2-1	F2:5	4492.66	433	-	4334.86	73.7037	73.3355	96.8493	97.4877	92.0198	90.7492
2021	SCLA18WF0203-4	F2:5	4491.19	434	-	4355.56	74.6197	73.9216	99.4474	99.7781	85.9149	85.6615
2021	SCLA18WF0108-14-3	F2:5	4491.07	435	-	4382.27	73.3642	73.044	97.8764	98.3303	87.9477	87.385
2020	SCLA18WF0211-5-3	F4	4489.81	436	-	4393.32	74.7315	73.9659	101.039	101.042	87.2939	86.8267
2021	SC19WF3P0318-9	F3:6	4489.5	437	-	4357.99	74.8566	74.1881	102.517	102.304	86.8882	86.8251
2021	SCLA18WF0208-4	F2:5	4488.65	438	-	4330.32	73.8633	73.4504	96.2631	97.0089	91.3087	90.0623
2020	SCLA19WF1621	F6	4487.96	439	-	4394.46	75.4319	74.4128	99.9548	100.149	94.0288	92.2496
2020	SCLA19WF0706	F6	4487.62	440	-	4395.92	74.9932	74.0145	99.5961	99.8209	88.5581	87.8954
2020	SCLA19WF1521	F6	4487.52	441	-	4399.31	75.2754	74.3398	99.5433	99.7837	93.6557	91.8552
2021	SCLA18WF0706-27-1	F2:5	4487.32	442	-	4420.17	74.2248	73.8878	99.3978	99.7978	91.3389	90.5214
2021	SCNC18WF13921-33	F4:6	4487.17	443	-	4321.05	75.8685	74.5623	103.391	103.242	93.1621	91.5193
2020	SCLA18WF0111-14-2	F4	4485.96	444	-	4323.61	75.2051	73.9244	102.918	102.693	92.4659	90.8047
2021	SCNC18WF13530-1	F4:6	4485.72	445	-	4376.86	74.5181	73.6306	103.327	102.866	91.2992	89.7215
2021	SCNC18WF13919-15	F4:6	4484.77	446	-	4302.23	75.1628	74.0178	103.548	103.419	82.895	82.6634
2021	SCLA18WF0708-13-3	F2:5	4484.32	447	-	4369.92	73.0242	72.8013	99.5207	99.6479	88.4679	87.7827
2020	SCNC19WF13598-11	F5	4484.23	448	-	4372.29	74.2614	73.6684	101.312	101.203	89.1439	88.0693
2020	SCLA18WF0111-1-1	F4	4482.46	449	-	4315.21	75.1108	73.9449	102.18	102.108	92.3428	90.7703
2021	SCLA18WF0406-2	F2:5	4481.64	450	-	4347.32	75.3177	74.1724	100.876	101	89.2874	87.7751
2020	SCLA19WF2413	F6	4481.59	451	-	4382.89	74.2647	73.6092	98.1297	98.5221	87.6703	87.3862
2021	SCNC18WF13921-29	F4:6	4480.27	452	-	4323.69	75.5244	74.4536	103.802	103.635	92.1543	90.467
2020	SCLA19WF0610	F6	4479.88	453	-	4392.12	74.2939	73.8266	100.211	100.252	86.6174	86.2914
2021	SCLA18WF0612-14	F2:5	4479.72	454	-	4409.31	74.1278	74.0793	97.8897	98.5134	89.6054	89.0871
2021	SCNC18WF13921-2	F4:6	4479.6	455	-	4324.98	75.2535	74.292	103.386	103.199	91.9716	90.2949
2021	SCLA18WF0609-21	F2:5	4479.58	456	-	4401.4	74.6451	73.9544	100.095	100.269	87.6453	87.1716
2021	SCLA18WF0713-10-3	F2:5	4479.33	457	-	4381.14	74.055	73.8314	98.9441	99.3153	89.4249	88.6575
2020	SCLA19WF1021	F6	4479.15	458	-	4399.73	74.8223	74.1307	99.3238	99.605	93.2666	91.4358
2020	SCLA19WF2017	F6	4477.31	459	-	4381.45	75.2899	74.3207	100.047	100.145	90.7088	89.857
2021	SCLA18WF0610-9-2	F2:5	4477	460	-	4390.74	75.5249	74.6488	99.5058	99.8316	94.7316	92.9648
2020	SCLA18WF0406-1-1	F4	4476.92	461	-	4335.67	75.5504	74.3284	101.42	101.633	92.3417	90.4671
2021	SCLA18WF0708-15-2	F2:5	4476.89	462	-	4355.53	73.7952	73.2346	98.9587	99.1259	90.2354	89.0397
2021	SCLA18WF0106-14-1	F2:5	4476.53	463	-	4358.44	73.398	73.0874	99.5612	99.7561	88.5946	87.8349
2021	SCLA18WF0108-7-2	F2:5	4475.85	464	-	4368.77	73.2978	72.9745	98.1446	98.4313	89.1355	88.4458
2020	SCNC19WF13598-5	F5	4474.9	465	-	4375.6	74.1605	73.6112	101.579	101.478	89.9162	88.438
2021	SCLA18WF0706-23-2	F2:5	4474.75	466	-	4422.96	74.1769	73.7248	100.541	100.636	91.4736	90.4376
2020	SCLA19WF1907	F6	4473.81	467	-	4410.87	75.1098	74.3455	99.3494	99.685	92.2901	90.819
2020	SCLA18WF0111-9-2	F4	4473.75	468	-	4320.71	74.8389	73.7887	101.973	101.945	91.6321	90.1875
2020	SCLA18WF0406-6-1	F4	4472.93	469	-	4355.83	75.3843	74.3346	101.178	101.217	90.5563	89.0709
2021	SCLA18WF0708-18-2	F2:5	4472.74	470	-	4357.31	73.3568	72.984	99.2764	99.5075	88.4297	87.5794
2020	SCLA19WF1115	F6	4472.48	471	-	4366.06	73.8567	73.3035	100.774	100.903	88.1077	87.4923
2021	SCNC18WF13646-3	F4:6	4472.25	472	-	4376.15	74.5024	73.8456	100.316	100.399	90.2297	89.5068
2021	SCNC18WF13901-10	F4:6	4472.09	473	-	4338.41	75.6975	74.5102	101.713	101.722	93.9204	91.9652
2020	SCLA18WF0211-3-1	F4	4471.76	474	-	4372.41	74.8123	74.0229	100.829	100.802	89.2392	88.4244
2020	SCLA19WF1114	F6	4471.23	475	-	4372.7	73.9769	73.4217	101.155	101.247	87.2778	86.7819
2020	SCLA18WF0211-3-3	F4	4470.85	476	-	4359.59	75.0232	74.1263	101.737	101.54	90.2841	89.2458
2021	SCLA18WF0209-1-3	F2:5	4470.34	477	-	4368.36	74.3691	73.8563	99.3517	99.7066	89.809	88.8179
2021	SC19WF3P0319-11	F3:6	4470.06	478	-	4331.88	74.5643	74.0029	100.544	100.499	93.0933	91.7977
2020	SCLA19WF2406	F6	4469.34	479	-	4396.28	74.3056	73.7128	97.2261	97.7003	89.9255	89.4808
2021	SCLA18WF0106-2-1	F2:5	4468.35	480	-	4344.97	74.3436	73.7042	98.5293	99.085	91.5822	90.3901
2020	SCLA19WF1506	F6	4467.97	481	-	4406.55	75.0316	74.2393	99.7164	99.9951	91.8108	90.3156
2021	SCNC18WF13512-1-1	F4:6	4467.94	482	-	4378.07	74.7554	73.9639	100.77	100.638	90.3427	89.5471
2021	SCNC18WF13601-9	F4:6	4467.53	483	-	4412.69	73.997	73.6968	101.038	100.974	88.6895	88.3945
2020	SCLA19WF2408	F6	4467.21	484	-	4312.83	74.8189	73.9098	99.8652	100.089	91.3982	90.1563
2020	SCLA18WF0406-2-1	F4	4467	485	-	4342.23	75.138	74.0764	101.127	101.22	89.3684	87.9442
2020	SCLA19WF0710	F6	4466.62	486	-	4381.04	74.7832	74.0541	100.829	100.692	87.5555	87.0578
2020	SCLA18WF0111-14-1	F4	4465.9	487	-	4311.57	74.9032	73.7489	102.382	102.279	91.9385	90.3204
2020	SCNC19WF13598-6	F5	4464.34	488	-	4362.85	74.7676	73.8021	103.217	102.919	90.6363	89.1831
2020	SCLA19WF0519	F6	4463.62	489	-	4343.19	74.1121	73.4812	97.6938	98.2875	89.6678	88.9617
2021	SCLA18WF0105-7-2	F2:5	4463.38	490	-	4330.18	74.4343	73.6674	96.498	97.4126	89.5293	88.2643
2021	SCLA18WF0706-23-1	F2:5	4463.02	491	-	4409.2	74.1069	73.7139	99.3472	99.7404	89.4108	88.6997
2020	SCLA19WF2310	F6	4462.9	492	-	4339.36	73.2239	73.0328	100.152	100.062	91.347	89.9251
2020	SCLA18WF0211-7-1	F4	4462.62	493	-	4352.68	74.8781	73.9972	101.318	101.195	93.1135	91.5924
2021	SCNC18WF13649-3	F4:6	4461.93	494	-	4361.83	75.0277	74.2137	100.52	100.631	91.1504	89.8769
2021	SCNC18WF13901-4	F4:6	4461.92	495	-	4334.8	75.6729	74.4971	101.737	101.743	93.911	91.9605
2021	SCLA18WF0102-3	F2:5	4461.81	496	-	4317.98	73.6494	73.05	99.4967	99.9693	89.4942	88.1472
2020	SCLA19WF1517	F6	4460.63	497	-	4343.29	75.3029	74.2113	101.683	101.532	93.5998	91.8365
2021	SCNC18WF13688-3	F4:6	4459.76	498	-	4404.99	73.3095	73.1295	101.095	100.931	86.6252	86.8194
2021	SCNC18WF13941-2	F4:6	4459.51	499	-	4379.45	73.668	73.3935	102.039	101.921	91.2465	90.2907
2020	SCLA19WF1608	F6	4456.48	500	-	4408.37	74.9858	74.2709	99.5606	99.8477	91.8745	90.4885
2020	SCLA19WF1814	F6	4456.17	501	-	4358.07	73.7349	73.3387	101.538	101.674	91.2188	89.9901
2020	SCLA19WF1013	F6	4455.03	502	-	4359.62	73.7327	73.2344	100.924	101.086	88.9167	88.172
2020	SCNC19WF13602-7	F5	4452.54	503	-	4341.18	74.6013	73.6844	103.304	102.85	90.6245	88.9743
2020	SCLA18WF0111-5-1	F4	4451.38	504	-	4315.55	75.3831	74.2685	102.19	102.15	91.5039	89.9195
2020	SCNC19WF13598-10	F5	4451.13	505	-	4399.33	74.8024	74.1568	102.145	101.875	92.6012	90.9553
2020	SCLA18WF0406-8-1	F4	4450.89	506	-	4359.39	75.1996	74.2585	101.098	101.153	89.7397	88.5337
2021	SCLA18WF0707-25	F2:5	4450.83	507	-	4335.52	73.6838	73.304	97.6828	98.2808	91.4362	90.1524
2020	SCLA19WF0714	F6	4450.55	508	-	4356.1	74.5491	73.8565	101.132	101.1	90.501	89.1821
2020	SCLA19WF1607	F6	4450.11	509	-	4407.92	74.8744	74.2007	99.4715	99.7813	91.9429	90.5491
2021	SCNC18WF13654-2	F4:6	4449.53	510	-	4310.73	73.1089	72.7839	102.86	102.473	84.1334	83.887
2021	SCLA18WF0708-13-1	F2:5	4449.46	511	-	4356.46	72.8143	72.7	100.077	100.103	87.8215	87.4532
2020	SCLA19WF2305	F6	4448.98	512	-	4350.77	74.5032	73.6147	96.216	96.9281	90.6124	89.6463
2020	SCLA18WF0711-14-1	F4	4448.68	513	-	4433.13	73.5385	73.5209	98.7316	99.0629	84.8776	85.6364
2020	SCLA18WF0111-6-1	F4	4447.93	514	-	4297.77	75.576	74.2368	100.86	101.001	92.2239	90.4946
2021	SCNC18WF13923-6	F4:6	4446.98	515	-	4330.36	75.1726	74.0563	102.933	102.709	94.4022	92.215
2021	SCLA18WF0202-5	F2:5	4445.58	516	-	4370.29	73.1538	73.018	100.299	100.292	91.4321	90.6916
2020	SCLA19WF0410	F6	4445.33	517	-	4376.05	73.9264	73.4731	98.573	98.838	88.8173	88.2437
2021	SCLA18WF0604-10-3	F2:5	4444.78	518	-	4347.17	74.6989	74.0796	97.0505	97.5896	92.6334	91.4887
2021	SCLA18WF0108-12-2	F2:5	4444.74	519	-	4352.78	72.9552	72.9403	96.9361	97.5567	89.4232	88.8688
2020	SCLA19WF0818	F6	4444.67	520	-	4323.2	73.8431	73.4309	96.6762	97.3688	92.7541	91.3079
2021	SCLA18WF0113-4-2	F2:5	4443.07	521	-	4333.5	74.6397	73.905	101.672	101.672	90.611	89.3529
2021	SCNC18WF13518-4	F4:6	4441.99	522	-	4326.3	73.7189	73.3618	104.184	103.79	87.9205	87.7517
2020	SCLA18WF0111-1-3	F4	4441.5	523	-	4313.65	75.1112	73.9515	101.406	101.412	91.5969	90.1746
2021	SCNC18WF13921-31	F4:6	4441.39	524	-	4303.99	75.3485	74.2561	103.444	103.237	92.2879	90.346
2020	SCLA19WF1513	F6	4438.32	525	-	4356.72	73.8746	73.3144	100.967	101.081	89.369	88.6081
2021	SCLA18WF0303-6-1	F2:5	4438.11	526	-	4318.4	73.7426	73.3799	96.4215	97.2791	91.3835	90.0488
2021	SCLA18WF0409-6-2	F2:5	4438.1	527	-	4337.73	75.2026	74.446	99.0643	99.4255	89.7802	89.0342
2021	SCNC18WF13598-13	F4:6	4438.08	528	-	4374.95	74.0673	73.6796	103.757	103.24	92.8337	91.368
2021	SCLA18WF0103-10-4	F2:5	4437.34	529	-	4364.16	74.4816	73.9368	98.6245	99.0873	92.8805	91.394
2020	SCLA19WF0723	F6	4437.21	530	-	4433.17	75.0629	74.4989	98.9182	99.4061	89.7121	89.2121
2021	SCLA18WF0711-16	F2:5	4437.07	531	-	4394.51	73.1974	73.2562	100.465	100.496	85.3328	85.6305
2020	SCLA19WF0911	F6	4437.07	532	-	4359.31	74.1665	73.5843	102.125	101.833	87.2041	87.0157
2020	SCLA19WF2224	F6	4436.14	533	-	4369.75	73.7059	73.3206	100.086	100.248	88.1511	87.4687
2021	SCNC18WF13922-12	F4:6	4434.38	534	-	4305.61	74.5409	73.7941	100.776	100.835	89.7209	88.4681
2020	SCLA19WF0916	F6	4433.71	535	-	4361.95	73.8721	73.3942	100.926	100.966	87.5157	87.0915
2021	SCNC18WF13502-3	F4:6	4433.57	536	-	4362.78	73.5256	73.3344	103.097	102.74	91.0084	90.3809
2020	SCLA19WF1112	F6	4433.32	537	-	4357.6	74.3528	73.706	101.802	101.562	87.3109	87.0188
2021	SCNC18WF13589-1	F4:6	4433.14	538	-	4373.18	74.6598	73.9833	100.767	100.847	89.9817	88.9994
2021	SCNC18WF13633-3	F4:6	4432.99	539	-	4361.64	75.3823	74.3289	102.173	101.973	92.4478	91.2013
2020	SCLA19WF1711	F6	4432.72	540	-	4326.98	74.7136	73.9632	101.16	101.308	97.025	94.3575
2021	SC19WF3P0310-3	F3:6	4432.08	541	-	4340.07	74.9363	74.0869	101.446	101.48	92.0629	90.447
2021	SCNC18WF13910-13	F4:6	4431.69	542	-	4310.73	74.5092	73.9182	103.24	103.075	88.3957	87.846
2020	SCLA19WF2009	F6	4431.68	543	-	4333.91	73.2742	73.0883	100.717	100.556	91.2223	89.9348
2021	SC19WF3P0315-6	F3:6	4431.55	544	-	4386.21	72.5173	72.9372	101.917	101.713	89.4058	89.0024
2020	SCLA19WF2106	F6	4431.3	545	-	4398.1	75.0058	74.2951	99.2847	99.621	92.5144	91.0038
2021	SCLA18WF0108-7-3	F2:5	4430.76	546	-	4336.2	73.3181	73.0059	97.5683	97.9957	90.2665	89.1855
2020	SCLA18WF0608-1-2	F4	4430.49	547	-	4338.19	73.7962	73.7331	101.776	101.689	89.2096	88.5037
2021	SC19WF3P0305-21	F3:6	4429.95	548	-	4304.51	73.9302	73.374	97.5084	98.2186	92.3068	90.6738
2021	SCNC18WF13921-23	F4:6	4429.17	549	-	4312.67	75.7758	74.5768	103.332	103.147	91.545	90.0327
2020	SCLA18WF0406-6-2	F4	4429.1	550	-	4329.02	75.0982	74.0959	101.144	101.245	91.1815	89.4888
2020	SCNC19WF13230-7	F5	4428.93	551	-	4339.24	74.9026	73.986	104.887	104.177	92.5891	91.191
2020	SCNC19WF13727-12	F5	4428.35	552	-	4349.9	74.8605	73.9636	101.875	101.671	91.5763	90.3951
2020	SCLA19WF2308	F6	4428.34	553	-	4366.39	73.7358	73.3643	98.9686	99.1604	88.5363	88.0942
2020	SCLA19WF1210	F6	4428.06	554	-	4336.74	74.299	73.5644	101.136	101.046	85.2387	85.1695
2020	SCLA19WF1219	F6	4427.6	555	-	4332.01	73.4089	73.2404	96.7788	97.5632	89.5346	88.784
2020	SCLA19WF2221	F6	4426.74	556	-	4362.77	74.9335	74.1234	100.109	100.271	92.0092	90.6051
2021	SCLA18WF0309-6-3	F2:5	4426.27	557	-	4352.24	73.3797	73.2879	98.5605	98.979	91.5677	90.4178
2021	SCLA18WF0410-1-3	F2:5	4425.22	558	-	4334.55	75.0887	74.2453	98.4739	98.9535	85.6427	85.4073
2020	SCLA19WF1414	F6	4424.97	559	-	4351.12	73.8158	73.2714	100.511	100.705	89.3184	88.5561
2021	SCLA18WF0309-3-2	F2:5	4423.21	560	-	4316.06	73.6514	73.3387	99.0299	99.4398	89.887	88.6848
2020	SCLA19WF2513	F6	4423.02	561	-	4367.41	73.9374	73.4932	97.8211	98.2856	87.6226	87.3109
2021	SCLA18WF0604-10-2	F2:5	4422.85	562	-	4326.95	75.169	74.2882	98.4052	98.8086	94.6402	92.8022
2020	SCNC19WF13598-12	F5	4422.39	563	-	4335.73	74.5657	73.6993	101.042	100.827	92.379	90.2679
2020	SCLA18WF0406-2-3	F4	4421.61	564	-	4330.21	75.3758	74.2697	101.679	101.745	89.1239	87.9945
2021	SCLA18WF0706-31	F2:5	4421.13	565	-	4402.36	74.2595	73.7467	98.494	98.9757	90.056	89.4631
2021	SCLA18WF0511-14-3	F2:5	4419.78	566	-	4372.43	75.0554	74.3761	100.258	100.423	94.2978	93.1591
2021	SCNC18WF13906-1	F4:6	4419.58	567	-	4325.48	75.893	74.465	103.606	103.194	91.0383	89.7471
2020	SCLA19WF2510	F6	4418.82	568	-	4330.3	73.2522	73.09	100.746	100.582	90.6501	89.504
2020	SCLA19WF1009	F6	4418.26	569	-	4343.12	74.2524	73.5902	100.199	100.188	85.3141	85.3483
2021	SCLA18WF0204-6-4	F2:5	4417.99	570	-	4346.68	74.5746	73.9153	98.7059	99.1108	94.0311	92.4311
2021	SCLA18WF0406-6-3	F2:5	4417.27	571	-	4332.22	75.2746	74.2074	100.957	101.034	91.0966	89.5385
2021	SCLA18WF0203-6-2	F2:5	4417.19	572	-	4321.06	74.6393	73.9247	99.9239	100.239	84.2352	84.2421
2020	SCLA18WF0111-11-2	F4	4417.14	573	-	4296.8	75.0483	73.9418	101.235	101.283	92.3574	90.5467
2020	SCLA19WF0808	F6	4416.77	574	-	4408.72	74.1011	73.7298	99.717	99.9263	85.5032	86.2016
2020	SCLA19WF1511	F6	4416.42	575	-	4354.51	74.9155	74.1906	101.979	101.811	94.6715	92.8525
2020	SCLA19WF1323	F6	4415.16	576	-	4367.78	75.2046	74.3066	100.164	100.269	93.6524	91.9305
2021	SCLA18WF0103-1	F2:5	4414.75	577	-	4314.18	74.7892	74.0083	97.945	98.3608	94.0371	92.4064
2020	SCLA19WF1006	F6	4414.65	578	-	4340.19	74.179	73.747	99.2973	99.5812	90.6131	89.9028
2020	SCLA19WF0421	F6	4414.59	579	-	4428.86	74.9723	74.4556	98.8987	99.393	89.5124	89.002
2020	SCLA18WF0406-12-4	F4	4414.39	580	-	4327.78	75.7178	74.4161	101.072	101.178	91.1769	89.665
2021	SCLA18WF0106-6	F2:5	4414.25	581	-	4315.39	73.6869	73.3543	98.2224	98.7362	90.9572	89.8327
2021	SCLA18WF0105-4	F2:5	4414.25	582	-	4311.82	74.1692	73.6358	96.4096	97.2454	91.5813	90.1975
2021	SCNC18WF13698-3	F4:6	4413.89	583	-	4383.81	74.2116	73.8908	101.898	101.687	92.1603	91.3043
2020	SCLA19WF1411	F6	4413.34	584	-	4339.72	74.7568	74.1068	100.399	100.59	96.3371	94.194
2021	SCNC18WF13718-4	F4:6	4411.93	585	-	4316.65	73.2836	73.0254	103.071	102.666	86.0924	85.8034
2020	SCLA19WF0819	F6	4411.93	586	-	4323.37	73.446	73.2699	96.6518	97.414	90.0228	89.1828
2021	SCNC18WF13598-12	F4:6	4410.79	587	-	4331.85	74.5518	73.7586	100.909	100.739	92.9901	90.8033
2021	SCNC18WF13522-1	F4:6	4410.74	588	-	4293.84	74.5434	73.6558	106.163	105.345	91.7402	90.3373
2020	SCLA19WF1809	F6	4410.66	589	-	4328.87	74.9679	74.0639	102.422	102.209	95.1431	92.9857
2020	SCLA19WF0613	F6	4410.41	590	-	4378.24	74.3717	73.7725	100.841	100.739	87.2565	87.1961
2021	SCLA18WF0611-5	F2:5	4410	591	-	4374.94	74.5858	74.1455	99.8267	100.16	90.3299	89.5904
2021	SCNC18WF13623-5	F4:6	4409.82	592	-	4408.23	73.6367	73.4048	101.338	101.291	87.1288	87.3159
2020	SCLA19WF1108	F6	4409.69	593	-	4332.29	74.1406	73.6889	99.0297	99.3332	91.0838	90.3266
2020	SCLA19WF1022	F6	4408.88	594	-	4364.5	74.8657	74.1444	100.468	100.517	94.1016	92.1704
2020	SCLA19WF0614	F6	4408.8	595	-	4374.78	74.0633	73.5733	100.357	100.354	87.0653	86.9024
2021	SCLA18WF0707-11	F2:5	4408.69	596	-	4340.65	73.528	73.3595	99.0139	99.3578	91.4241	90.4288
2021	SCNC18WF13921-3	F4:6	4408.23	597	-	4298.75	75.4602	74.3097	103.496	103.292	92.3062	90.3835
2021	SCNC18WF13548-4	F4:6	4408.09	598	-	4314.17	74.1229	73.5306	101.861	101.679	82.7055	82.8975
2021	SCLA18WF0502-5	F2:5	4407.82	599	-	4331.09	74.219	73.7485	100.843	101.102	86.1424	85.7138
2020	SCLA19WF0413	F6	4407.16	600	-	4371.13	74.423	73.755	101.081	100.961	87.7235	87.5712
2020	SCLA18WF0406-10-1	F4	4407.05	601	-	4330	75.5104	74.4524	100.585	100.713	89.8198	88.7697
2021	SCLA18WF0309-6-2	F2:5	4406.9	602	-	4329.35	73.633	73.3803	98.7141	99.1512	91.1048	89.95
2021	SCLA18WF0711-14	F2:5	4406.32	603	-	4386.86	73.3646	73.3391	99.7165	99.9375	86.5709	86.8912
2021	SC19WF3P0316-8	F3:6	4405.64	604	-	4304.96	74.9936	74.1114	100.594	100.569	90.0527	89.2221
2020	SCLA19WF0922	F6	4404.79	605	-	4415.28	74.8924	74.381	100.267	100.299	91.7604	91.0804
2020	SCNC19WF13606-7	F5	4404.33	606	-	4380.33	74.7421	74.1513	103.259	102.783	90.5622	89.5482
2021	SCLA18WF0511-14-2	F2:5	4404.23	607	-	4369.37	75.0305	74.3702	98.3871	98.9512	94.1768	92.922
2020	SCLA19WF2307	F6	4404.22	608	-	4363.63	73.6484	73.3333	98.9055	99.0929	88.8509	88.4614
2021	SC19WF3P0319-9	F3:6	4404.15	609	-	4316.12	75.0918	74.2775	102.136	101.939	94.6249	92.8635
2021	SCLA18WF0113-10	F2:5	4403.74	610	-	4311.71	74.3616	73.7613	102.071	102.082	91.5498	89.7795
2021	SCNC18WF13601-1	F4:6	4403.69	611	-	4339.99	74.4806	73.7842	102.673	102.283	91.0496	89.431
2020	SCLA19WF1223	F6	4402.1	612	-	4368.59	75.2481	74.3913	100.185	100.334	93.595	92.0055
2020	SCLA19WF0423	F6	4402.08	613	-	4424.35	74.7309	74.3842	98.6533	99.1684	90.6109	90.1087
2020	SCLA19WF0814	F6	4400.9	614	-	4351.47	73.7053	73.3051	100.943	101.021	88.4482	87.9789
2021	SCNC18WF13532-2	F4:6	4400.53	615	-	4322.31	74.6278	73.8435	104.025	103.514	87.0635	86.6068
2021	SCNC18WF13658-6	F4:6	4400.41	616	-	4340.6	73.7259	73.3754	103.44	103.084	85.9866	86.1619
2020	SCNC19WF13592-5	F5	4400.37	617	-	4343.85	73.8716	73.4951	101.778	101.623	85.3902	85.4578
2021	SC19WF3P0314-2	F3:6	4399.7	618	-	4329.27	73.4384	73.2271	102.434	102.199	89.394	88.6282
2021	SCLA18WF0303-10	F2:5	4399.6	619	-	4318.99	75.6664	74.6562	98.2882	98.8218	87.281	86.7297
2020	SCLA19WF1215	F6	4399.38	620	-	4361.4	74.4359	73.7984	101.36	101.409	91.4258	90.4991
2021	SCNC18WF13940	F4:6	4397.58	621	-	4317.06	74.3183	73.5393	104.564	103.817	91.6533	90.2085
2020	SCLA18WF0211-15-3	F4	4397.48	622	-	4352.24	74.1427	73.7198	100.737	100.765	92.966	91.6577
2020	SCLA19WF0912	F6	4397.15	623	-	4325.06	74.1788	73.5198	101.593	101.476	86.1935	85.922
2020	SCLA19WF0322	F6	4397.01	624	-	4421.75	74.7971	74.4225	98.6954	99.2703	90.0865	89.5285
2021	SCLA18WF0707-2-2	F2:5	4396.99	625	-	4319.91	73.6771	73.3731	96.3132	96.9845	91.5374	90.6478
2021	SCLA18WF0610-22	F2:5	4395.9	626	-	4359.78	74.5582	74.1456	98.8549	99.2616	94.1054	92.4108
2020	SCLA19WF1713	F6	4395.76	627	-	4317.5	73.6847	73.1876	100.103	100.25	89.5107	88.4235
2021	SCLA18WF0604-12-2	F2:5	4395.61	628	-	4323	74.2806	73.7302	99.09	99.4506	92.9175	91.2595
2020	SCLA18WF0406-2-4	F4	4394.38	629	-	4322.86	75.2064	74.1712	101.164	101.252	89.0347	87.9552
2020	SCLA19WF0707	F6	4393.86	630	-	4367.21	74.6112	74.0374	100.721	100.813	87.9819	87.7453
2021	SC19WF3P0305-10	F3:6	4393.74	631	-	4276.54	73.7284	73.2023	97.0493	97.6839	93.0803	90.9572
2021	SCLA18WF0702-1-1	F2:5	4393.2	632	-	4353.47	74.0771	73.6969	100.227	100.525	87.9184	87.5177
2020	SCLA19WF0708	F6	4392.96	633	-	4366.1	74.6247	74.0065	100.343	100.491	87.3126	87.2044
2020	SCNC19WF13593-14	F5	4392.46	634	-	4313.97	73.5323	73.2491	102.98	102.771	86.4075	85.8154
2020	SCLA18WF0111-3-3	F4	4392.41	635	-	4286.64	75.0334	74.0207	102.904	102.809	93.2765	91.1549
2020	SCLA19WF1612	F6	4391.74	636	-	4373.17	74.8793	74.3478	101.177	101.158	93.9436	92.8254
2020	SCLA19WF2121	F6	4391.74	637	-	4345.11	74.6821	73.9244	101.562	101.487	90.0819	89.329
2020	SCLA19WF0509	F6	4391.73	638	-	4363.33	74.2482	73.8764	101.157	101.085	89.773	89.0019
2020	SCLA18WF0111-5-2	F4	4391.2	639	-	4278.77	75.5218	74.1794	102.51	102.362	91.1839	89.4429
2021	SCNC18WF13921-11	F4:6	4391.03	640	-	4292.82	75.6937	74.6393	103.972	103.674	93.5628	91.8452
2021	SC19WF3P0314-12	F3:6	4389.2	641	-	4350.62	73.9495	73.6755	101.528	101.366	88.5749	88.1569
2021	SCLA18WF0713-10-2	F2:5	4389.02	642	-	4351.17	74.3109	73.8441	100.22	100.535	87.8156	87.4526
2020	SCLA18WF0406-2-2	F4	4388.83	643	-	4308.23	75.1763	74.1732	100.458	100.678	90.6241	89.2059
2020	AR160658LDH-71	F4	4387.85	644	-	4326.05	75.0373	74.0636	100.213	100.293	91.5213	90.5423
2021	SCLA18WF0708-13-2	F2:5	4387.63	645	-	4339.71	72.8875	72.7773	99.5727	99.5973	87.6977	87.32
2020	SCLA19WF0908	F6	4386.82	646	-	4344.88	74.4671	73.7521	100.911	101.048	91.3539	90.3164
2020	SCLA18WF0111-14-4	F4	4385.89	647	-	4286.14	75.1422	73.8907	102.115	101.972	90.9147	89.3609
2020	SCLA19WF0524	F6	4385.52	648	-	4402.83	74.7762	74.2635	100.629	100.624	92.3895	91.5168
2021	SCLA18WF0303-6-3	F2:5	4385.35	649	-	4296.67	73.3889	73.193	97.1815	97.8904	90.5666	89.4039
2020	SCNC19WF13598-13	F5	4385.21	650	-	4363.4	73.6714	73.5279	103.466	103.018	92.07	90.792
2020	SCLA18WF0111-3-1	F4	4383.92	651	-	4282.79	75.5063	74.2688	101.145	101.322	92.752	90.8986
2020	SCLA19WF1224	F6	4383.87	652	-	4359.09	74.9903	74.3541	101.292	101.302	92.6929	91.424
2021	SCLA18WF0102-19	F2:5	4383.86	653	-	4362.88	73.1971	73.1589	99.7869	100.057	93.0133	91.9619
2021	SCLA18WF0611-4-1	F2:5	4382.06	654	-	4360.34	73.5005	73.6022	100.726	100.934	91.1036	90.3621
2020	SCLA19WF1312	F6	4381.89	655	-	4308.52	74.9654	74.1303	100.539	100.685	96.9128	94.3821
2020	SCLA19WF2206	F6	4381.38	656	-	4375.47	75.2096	74.4033	98.7667	99.1817	89.8705	89.1876
2020	SCLA19WF0709	F6	4381.32	657	-	4355.2	74.8695	74.14	100.542	100.61	89.346	88.5504
2021	SCLA18WF0611-4-2	F2:5	4381.13	658	-	4353.32	73.8597	73.7706	100.946	101.177	90.3024	89.5727
2020	SCNC19WF13706-1	F5	4379.7	659	-	4259.46	72.7085	72.7418	103.655	103.518	88.0219	87.4765
2021	SCLA18WF0708-19	F2:5	4378.7	660	-	4327.55	73.2247	72.9651	98.0426	98.4752	88.5253	87.8847
2020	SCLA19WF1618	F6	4378.3	661	-	4325.68	75.0839	74.183	102.248	101.869	92.0959	90.4385
2020	SCLA19WF1014	F6	4378.11	662	-	4335.36	73.6098	73.19	100.96	101.112	89.2451	88.5239
2020	SCLA19WF1019	F6	4377.91	663	-	4309.94	73.5931	73.2946	96.951	97.6669	90.3878	89.4977
2021	SCNC18WF13632-1	F4:6	4377.52	664	-	4330.23	74.0599	73.6056	101.539	101.542	90.3613	89.4474
2021	SC19WF3P0305-9	F3:6	4376.58	665	-	4289.36	74.134	73.5881	97.8744	98.3401	92.3909	90.8154
2021	SC19WF3P0310-9	F3:6	4375.65	666	-	4301.87	74.279	73.6576	100.475	100.592	89.7311	88.5934
2021	SCLA18WF0607-11-4	F2:5	4374.3	667	-	4298.25	75.1456	74.0234	100.722	100.763	88.8429	87.7513
2021	SCNC18WF13603-2	F4:6	4374.08	668	-	4342.7	73.6584	73.2517	101.492	101.502	85.4219	85.6461
2020	SCLA18WF0406-10-2	F4	4372.23	669	-	4320.56	75.5329	74.4537	100.819	100.909	89.5888	88.5461
2021	SCLA18WF0205-18-3	F2:5	4372.16	670	-	4314.14	74.3229	73.6488	97.0008	97.5763	87.8773	87.1198
2020	SCLA19WF1324	F6	4371.8	671	-	4366.98	75.0594	74.4157	99.0065	99.4705	91.3855	90.542
2021	SCNC18WF13910-8	F4:6	4371.74	672	-	4263.26	74.9953	74.0419	103.624	103.403	86.4006	85.9019
2020	SCLA18WF0111-5-4	F4	4370.72	673	-	4291.93	75.1297	74.1567	101.699	101.706	90.5234	89.1599
2020	SCLA19WF1209	F6	4370.31	674	-	4333.74	74.1382	73.5686	102.09	101.797	87.5039	87.3063
2021	SCLA18WF0409-6-1	F2:5	4370.17	675	-	4322.88	75.5621	74.6213	99.5549	99.7003	89.394	88.7671
2021	SCLA18WF0107-2	F2:5	4369.95	676	-	4278.29	74.8425	73.7876	100.04	100.253	90.8465	89.4006
2021	SC19WF3P0307-5	F3:6	4368.3	677	-	4338.69	74.2556	73.8682	100.08	100.322	90.7232	89.9764
2021	SCNC18WF13921-17	F4:6	4367.04	678	-	4284.04	75.4201	74.4324	103.77	103.465	91.6613	90.3165
2021	SCLA18WF0113-12	F2:5	4365.73	679	-	4298.55	73.4991	73.2313	104.295	103.878	90.3699	89.126
2020	SCNC19WF13593-8	F5	4365.23	680	-	4320.66	74.8534	73.9455	101.87	101.657	90.9594	89.8313
2021	SCNC18WF13601-6	F4:6	4364.03	681	-	4328.59	73.5263	73.3662	103.236	102.978	89.5975	88.4507
2020	SCLA19WF1609	F6	4363.02	682	-	4329.05	74.7916	74.0894	102.602	102.396	94.7108	92.8621
2021	SCNC18WF13688-7	F4:6	4361.31	683	-	4355.92	73.0311	72.9721	102.933	102.448	89.101	88.5148
2020	SCLA19WF0504	F6	4361.27	684	-	4330.62	74.2689	73.6945	99.3743	99.4923	84.9302	85.3323
2021	SCNC18WF13502-4	F4:6	4360.34	685	-	4350.01	73.4802	73.3802	103.51	103.076	89.5154	89.3738
2021	SCNC18WF13677-3	F4:6	4359.58	686	-	4290.47	73.7223	73.1753	103.645	103.15	89.7992	88.5785
2021	SC19WF3P0321-5	F3:6	4359.34	687	-	4304.95	74.5816	74.1151	99.0471	99.5421	87.2413	87.0257
2020	SCLA19WF0523	F6	4358.39	688	-	4405.87	74.7925	74.3687	99.3626	99.7976	90.1683	89.6413
2021	SCLA18WF0604-12-1	F2:5	4358.09	689	-	4306.5	73.88	73.5299	99.4012	99.6869	93.7383	92.0425
2021	SC19WF3P0301-7	F3:6	4358.03	690	-	4291.36	75.1685	74.1271	101.07	101.197	93.5763	92.1332
2020	SCLA19WF0817	F6	4357.93	691	-	4300.1	73.412	73.1352	97.3122	97.9603	90.0947	89.169
2020	SCNC19WF13592-3	F5	4356.76	692	-	4350.09	74.3125	73.7352	102.155	101.866	89.2049	88.3196
2021	SCNC18WF13619-2	F4:6	4356.6	693	-	4348.06	72.6515	72.8844	100.092	100.202	84.5566	85.1061
2021	SCLA18WF0110-14-4	F2:5	4356.45	694	-	4276.14	73.9099	73.4307	97.802	98.4213	92.765	91.2154
2020	SCLA19WF1002	F6	4355.58	695	-	4347.94	74.3304	73.8222	98.9475	99.0985	87.3422	87.4979
2021	SCNC18WF13931-2	F4:6	4355.52	696	-	4316.89	74.4947	73.8474	101.083	101.081	86.9844	86.804
2021	SCLA18WF0607-11-3	F2:5	4355.17	697	-	4292.9	75.0793	74.0036	100.594	100.646	89.0793	87.8167
2021	SC19WF3P0321-7	F3:6	4354.3	698	-	4319.21	74.4182	74.0846	101.462	101.516	87.1435	87.3079
2020	SCLA18WF0111-9-1	F4	4353.74	699	-	4278.7	74.4124	73.566	102.45	102.292	91.3076	89.8514
2021	SCNC18WF13923-2	F4:6	4352.65	700	-	4300.13	72.6873	73.2426	102.846	102.639	89.1076	88.091
2021	SCLA18WF0604-10-4	F2:5	4352.32	701	-	4302.53	74.5029	73.9642	97.8804	98.3553	93.0202	91.5767
2021	SCNC18WF13512-1-2	F4:6	4352.26	702	-	4329.36	74.7885	73.93	101.697	101.407	90.4436	89.5932
2020	SCLA19WF1222	F6	4351.76	703	-	4343.52	74.9579	74.2637	101.579	101.485	93.9143	92.2836
2020	SCLA19WF1018	F6	4351.53	704	-	4298.7	74.0063	73.4909	96.9298	97.5456	91.3024	90.3744
2020	SCNC19WF13230-1	F5	4350.03	705	-	4321.46	74.5738	73.9061	104.303	103.695	92.8143	91.5617
2020	SCLA19WF2122	F6	4349.99	706	-	4332.11	74.7256	73.9532	101.198	101.107	90.916	89.9238
2020	SCNC19WF13602-8	F5	4349.79	707	-	4302.38	75.172	74.1433	103.404	102.946	91.3142	89.7949
2020	SCNC19WF13533-1	F5	4349.14	708	-	4256.46	73.3473	72.7841	105.423	104.762	87.2043	86.4148
2021	SCLA18WF0205-9	F2:5	4349.06	709	-	4297.8	73.8602	73.4566	98.0134	98.4965	90.7456	89.7137
2021	SCLA18WF0610-9-1	F2:5	4348.45	710	-	4333.93	74.9547	74.2839	98.7304	99.1171	94.7677	92.8438
2021	SCLA18WF0205-18-1	F2:5	4346.21	711	-	4283.86	74.1603	73.4792	96.5825	97.1553	87.8387	87.0647
2021	SCNC18WF13588-2	F4:6	4346.08	712	-	4311.5	73.9666	73.7118	101.541	101.397	92.8045	91.638
2021	SC19WF3P0305-2	F3:6	4345.85	713	-	4293.33	73.5206	73.3693	97.5661	98.1644	91.9571	90.5908
2020	SCNC19WF13593-1	F5	4345.81	714	-	4317.9	73.6261	73.2754	103.6	103.056	90.609	89.3804
2021	SCLA18WF0111-5	F2:5	4345.78	715	-	4278.14	75.2851	74.2307	102.024	101.97	91.1662	89.7112
2021	SCLA18WF0110-14-2	F2:5	4345.18	716	-	4270.58	74.0402	73.4774	98.6801	99.2858	92.9454	91.4013
2020	SCLA18WF0111-6-2	F4	4345.17	717	-	4279.94	75.0667	73.9334	101.952	101.86	91.6539	90.225
2020	SCLA19WF1012	F6	4344.1	718	-	4324.44	74.0297	73.5086	101.883	101.637	87.2471	87.057
2021	SCNC18WF13602-3	F4:6	4342.99	719	-	4339.27	74.4911	73.8287	102.11	101.767	88.7484	88.21
2020	AR160658LDH-80	F4	4342.08	720	-	4314.05	74.3778	73.728	101.831	101.672	92.3065	91.0725
2020	SCLA19WF1122	F6	4341.9	721	-	4346.18	75.1519	74.3479	100.784	100.818	94.5317	92.8791
2021	SC19WF3P0310-15	F3:6	4339.81	722	-	4311.01	74.6868	74.0495	99.269	99.5398	91.4107	90.2497
2020	SCLA19WF1311	F6	4338.15	723	-	4315.15	73.9083	73.4061	101.573	101.373	86.5483	86.345
2020	SCLA18WF0406-10-3	F4	4337.48	724	-	4302.28	74.9287	74.0883	100.811	100.913	90.5519	89.2168
2020	SCNC19WF13533-3	F5	4337.33	725	-	4249.06	73.616	73.0657	103.76	103.335	90.3482	89.1789
2021	SCLA18WF0107-18-2	F2:5	4337.1	726	-	4275.74	74.8102	73.9184	100.118	100.401	89.0713	87.9403
2020	SCLA19WF0607	F6	4336.92	727	-	4334.6	73.7815	73.3795	97.6348	98.236	84.3796	84.1936
2021	SC19WF3P0319-15	F3:6	4336.84	728	-	4285.02	75.4294	74.5953	100.817	100.905	87.9285	87.6834
2021	SCLA18WF0113-14	F2:5	4336.64	729	-	4308.68	74.9147	74.0463	101.177	101.212	90.5478	89.2788
2021	SCLA18WF0607-11-1	F2:5	4336.49	730	-	4300.91	75.5091	74.3144	100.845	100.854	89.2729	88.1567
2020	SCLA19WF1412	F6	4335.99	731	-	4334.11	74.5712	74.0314	102.258	102.123	94.852	93.1264
2020	SCNC19WF13230-8	F5	4335.72	732	-	4260.97	74.678	73.8108	103.8	103.276	90.2362	88.9194
2021	SCLA18WF0108-12-1	F2:5	4334.77	733	-	4318.89	72.9952	72.9317	98.5002	98.8908	89.1517	88.5736
2020	SCNC19WF13592-10	F5	4334.18	734	-	4311.12	73.9514	73.5071	103.286	102.808	86.4885	86.0881
2020	SCNC19WF13230-9	F5	4333.11	735	-	4319.54	74.6403	73.9382	104.405	103.77	93.2956	91.9624
2021	SCLA18WF0607-11-2	F2:5	4332.89	736	-	4289.64	75.2379	74.1201	101.39	101.309	90.2335	88.791
2021	SCLA18WF0102-2-2	F2:5	4332.16	737	-	4300.35	73.3903	73.0533	99.7309	100.119	89.1525	88.4407
2020	SCNC19WF13598-4	F5	4331.79	738	-	4331.4	74.519	73.8346	101.684	101.509	88.0342	87.5348
2020	SCLA18WF0111-3-2	F4	4331.51	739	-	4266.03	74.9043	73.902	102.211	102.176	92.1828	90.1639
2021	SCLA18WF0107-9	F2:5	4330.11	740	-	4276.05	74.3621	73.6108	99.5812	99.7521	91.2379	89.9997
2021	SCLA18WF0110-14-1	F2:5	4330	741	-	4264.26	74.3104	73.5795	98.4479	98.9775	92.75	91.0093
2021	SCLA18WF0203-2-1	F2:5	4329.71	742	-	4272.45	74.2726	73.5345	99.0505	99.3555	90.2967	88.9744
2021	SCNC18WF13503-1	F4:6	4329.46	743	-	4309.68	73.7616	73.4438	101.331	101.285	84.6828	85.0294
2021	SCNC18WF13544-4	F4:6	4328.46	744	-	4340.91	73.6501	73.5087	100.317	100.486	88.4863	88.7574
2021	SCNC18WF13622-3	F4:6	4328.21	745	-	4329.01	74.1708	73.782	104.003	103.51	89.5401	88.4343
2021	SCNC18WF13636-7	F4:6	4327.57	746	-	4290.82	73.8536	73.3829	104.78	104.014	89.7115	88.7073
2021	SCNC18WF13724-3	F4:6	4325.77	747	-	4350.54	72.96	73.067	102.12	101.851	83.9283	84.8316
2020	SCLA19WF0212	F6	4324.92	748	-	4275.08	74.1384	73.4398	98.1073	98.535	89.9212	89.0143
2020	SCNC19WF13602-6	F5	4323.6	749	-	4293.59	74.8052	73.8853	103.493	103.05	91.4059	89.8164
2020	SCNC19WF13727-1	F5	4323.01	750	-	4293.4	74.1716	73.6006	103.315	102.837	86.824	86.2633
2020	SCLA19WF1915	F6	4322.91	751	-	4288.45	73.0671	72.9258	102.185	101.983	89.827	89.1905
2020	AR160658LDH-23	F4	4322.09	752	-	4276.3	74.5205	73.7464	101.018	101.128	90.6479	89.4294
2020	SCLA19WF1212	F6	4321.47	753	-	4324.95	73.7821	73.4945	99.7907	99.8937	84.6655	85.4258
2020	SCLA18WF0608-1-3	F4	4321.13	754	-	4293.85	74.0823	73.8622	102.005	101.902	88.3413	87.8268
2021	SCNC18WF13597-5	F4:6	4320.53	755	-	4342.22	74.1983	73.7321	102.078	101.785	89.2884	88.5632
2020	SCLA19WF1512	F6	4318.87	756	-	4302.66	74.5217	73.9356	100.682	100.851	96.7693	94.428
2020	SCLA18WF0111-5-3	F4	4318.2	757	-	4272.41	74.991	74.0564	103.024	102.843	91.3807	89.7946
2021	SCNC18WF13454-2	F4:6	4317.83	758	-	4267.07	74.9309	73.9867	105.029	104.365	88.669	88.244
2021	SCLA18WF0502-4-3	F2:5	4317.5	759	-	4298.27	74.0671	73.5977	100.969	101.065	86.8349	86.3312
2020	SCLA19WF1001	F6	4317.24	760	-	4318.76	74.1536	73.6802	99.3722	99.4712	85.2361	85.6956
2020	SCLA19WF0717	F6	4316.83	761	-	4296.42	73.9273	73.5506	96.8102	97.5645	90.7578	89.5111
2021	SCLA18WF0107-14-1	F2:5	4316.2	762	-	4246.59	74.536	73.547	99.5142	99.7856	90.9783	89.2506
2021	SC19WF3P0310-5	F3:6	4315.26	763	-	4304.48	74.5036	73.9228	101.639	101.664	90.0285	89.2221
2021	SCLA18WF0110-7	F2:5	4314.57	764	-	4261.85	74.6177	73.7951	99.2585	99.7309	93.162	91.6825
2021	SCLA18WF0708-15-1	F2:5	4314.42	765	-	4296.58	74.0026	73.4242	98.3407	98.6019	89.8585	89.1423
2021	SCNC18WF13518-1	F4:6	4314.22	766	-	4324.2	72.8515	72.9828	104.024	103.425	85.4901	86.3587
2021	SCNC18WF13625-5	F4:6	4314.11	767	-	4320.34	74.7308	74.0467	103.327	102.8	90.1821	89.4799
2020	SCLA19WF0306	F6	4312.47	768	-	4323.35	74.0003	73.6385	104.217	103.614	90.1654	89.3651
2020	SCLA19WF0309	F6	4311.94	769	-	4326.41	74.0172	73.533	96.9702	97.4929	90.2718	89.5077
2020	SCLA19WF2501	F6	4310.95	770	-	4319.68	73.5413	73.3434	104.662	104.002	90.5466	89.6871
2020	SCLA19WF1310	F6	4310.83	771	-	4318.66	73.9255	73.5882	100.138	100.177	84.6772	85.412
2021	SCNC18WF13701-4	F4:6	4307.66	772	-	4284.28	73.263	72.9487	105.143	104.462	89.6626	88.8919
2020	SCNC19WF13606-3	F5	4307.03	773	-	4300.41	74.1132	73.615	104.871	104.221	92.2422	90.9712
2020	SCNC19WF13727-2	F5	4306.56	774	-	4311.91	73.9519	73.6097	104.515	103.947	90.1484	89.0505
2021	SCNC18WF13655-8	F4:6	4305.85	775	-	4296.55	74.3288	73.7232	101.505	101.541	84.7984	85.2058
2021	SCNC18WF13927	F4:6	4305.63	776	-	4309.71	73.5265	73.1537	104.089	103.578	87.3888	87.2114
2021	SCLA18WF0107-18-1	F2:5	4305.03	777	-	4275.31	74.2725	73.6338	99.8622	100.129	89.8608	88.8136
2020	SCLA18WF0608-1-1	F4	4304.92	778	-	4287.61	74.2426	73.9674	101.619	101.568	87.6364	87.3003
2021	SCNC18WF13593-2	F4:6	4303.71	779	-	4309.51	73.8072	73.5154	101.933	101.74	86.3526	86.1704
2020	SCNC19WF13602-11	F5	4301.65	780	-	4304.15	74.3092	73.8411	103.54	103.084	91.1012	90.1027
2020	SCLA19WF1308	F6	4300.48	781	-	4285.31	74.3052	73.6928	99.5249	99.6998	88.9453	88.7339
2021	SCLA18WF0610-4-2	F2:5	4299.37	782	-	4331.83	74.547	74.2312	99.4162	99.734	94.247	92.7226
2020	SCLA19WF1409	F6	4298.34	783	-	4287.64	74.5399	73.9094	100.702	100.871	97.0308	94.4836
2021	SCLA18WF0113-15	F2:5	4295.8	784	-	4299.77	74.25	73.7253	101.381	101.264	89.1579	88.5166
2021	SCNC18WF13623-1	F4:6	4295.39	785	-	4334.95	73.4918	73.3228	102.248	101.975	88.5875	88.2814
2021	SCNC18WF13622-4	F4:6	4294.51	786	-	4307.8	73.893	73.4824	105.216	104.502	91.4352	90.124
2021	SC19WF3P0306-5	F3:6	4294.51	787	-	4299.44	73.0757	72.9743	98.0222	98.5162	88.7831	88.0547
2021	SCNC18WF13915-5	F4:6	4293.83	788	-	4317.97	73.0334	72.9741	101.641	101.478	84.5967	85.0068
2020	SCLA19WF0211	F6	4293.03	789	-	4316.82	73.6025	73.32	96.4448	97.0006	89.9133	89.0714
2021	SCNC18WF13679-3	F4:6	4291.06	790	-	4295.3	72.8143	72.6923	101.5	101.504	85.0813	85.2337
2021	SCNC18WF13609-7	F4:6	4290.84	791	-	4340.04	73.4969	73.4559	102.967	102.609	84.3583	85.2079
2021	SCNC18WF13526-1	F4:6	4290.59	792	-	4273.59	72.959	72.9504	103.868	103.608	84.4104	84.5411
2020	SCNC19WF13727-5	F5	4290.47	793	-	4291.03	75.0917	74.1425	103.177	102.703	92.537	90.9167
2021	SCNC18WF13919-6	F4:6	4290.12	794	-	4231.66	75.2663	74.2806	104.941	104.555	85.6087	85.4144
2021	SCLA18WF0107-15-2	F2:5	4290.04	795	-	4273.07	74.1541	73.5832	98.907	99.4003	90.8686	89.6876
2021	SCNC18WF13553-3	F4:6	4289.81	796	-	4302.49	73.5824	73.3314	99.9831	100.164	85.3878	85.628
2021	SCNC18WF13529-2	F4:6	4289.77	797	-	4243.81	73.2612	73.1138	105.322	104.672	89.4776	89.1669
2021	SCNC18WF13572-5	F4:6	4289.77	798	-	4319.23	73.0549	73.0414	102.287	102.194	83.9026	84.6094
2021	SCNC18WF13652-2	F4:6	4289.03	799	-	4312.64	74.4549	73.9698	103.011	102.772	91.8145	91.1676
2020	SCLA19WF1803	F6	4287.94	800	-	4317.58	73.5874	73.4217	103.094	102.66	89.8031	89.1166
2021	SCLA18WF0107-11	F2:5	4286.41	801	-	4256.75	74.47	73.6496	97.8281	98.3572	91.2315	89.6955
2021	SCLA18WF0502-4-4	F2:5	4285.62	802	-	4285.21	73.934	73.5296	100.84	100.956	87.4244	86.7566
2020	SCLA19WF1023	F6	4283.95	803	-	4331.81	74.8894	74.3251	100.774	100.788	93.7916	92.4977
2021	SCLA18WF0113-7	F2:5	4282.74	804	-	4274.5	74.4274	73.8288	100.92	100.971	92.6858	90.9711
2021	SCLA18WF0108-7-1	F2:5	4281.33	805	-	4256.24	74.7037	73.7557	99.9594	100.11	89.1833	88.0386
2020	SCLA19WF1719	F6	4281.22	806	-	4315.71	74.5463	74.0524	101.741	101.422	91.5172	90.5076
2021	SCNC18WF13910-2	F4:6	4280.55	807	-	4223.85	75.2614	74.2517	104.562	104.197	85.5834	85.2708
2021	SCNC18WF13724-4	F4:6	4280.49	808	-	4317.39	73.4184	73.3024	102.632	102.32	85.4143	86.3235
2021	SCNC18WF13658-2	F4:6	4280.34	809	-	4282.2	74.136	73.6557	101.992	101.937	88.9659	88.2437
2020	SCLA18WF0608-1-4	F4	4279.65	810	-	4267.16	73.9981	73.7829	101.755	101.714	86.1107	85.967
2021	SCLA18WF0610-4-1	F2:5	4279.33	811	-	4340.36	74.6182	74.3624	99.6367	99.9702	93.7386	92.5615
2021	SCNC18WF13910-6	F4:6	4278.12	812	-	4223.85	75.2444	74.2519	104.534	104.18	85.5546	85.2532
2021	SCLA18WF0205-5-2	F2:5	4277.93	813	-	4287.41	74.2145	73.6563	97.2604	97.9251	88.3188	87.6321
2021	SCLA18WF0113-4-1	F2:5	4277.44	814	-	4276.42	74.17	73.6812	102.47	102.291	91.7956	90.403
2021	SCLA18WF0110-14-3	F2:5	4277.32	815	-	4245.19	73.69	73.2863	97.5335	98.1576	92.4247	90.9719
2021	SCNC18WF13919-12	F4:6	4276.53	816	-	4226.73	75.2807	74.3012	105.001	104.618	85.5469	85.4089
2021	SCNC18WF13686-5	F4:6	4275.88	817	-	4304.05	73.2633	73.1147	98.4466	98.8787	88.5795	87.8298
2020	SCNC19WF13593-5	F5	4275.29	818	-	4288.65	73.39	73.1587	104.436	103.734	92.5763	91.0885
2021	SCNC18WF13626-3	F4:6	4275.04	819	-	4298.36	73.0775	73.1364	103.418	102.928	90.7674	90.0257
2021	SCNC18WF13910-1	F4:6	4274.67	820	-	4221.82	75.209	74.2264	104.611	104.235	85.5824	85.2734
2021	SCNC18WF13919-14	F4:6	4272.86	821	-	4225.28	75.2617	74.2942	105.031	104.641	85.5904	85.4531
2020	SCLA19WF0503	F6	4272.68	822	-	4295.85	73.8497	73.4264	98.2466	98.7581	85.2012	85.6287
2021	SCNC18WF13631-2	F4:6	4271.18	823	-	4254.95	74.8545	73.9178	102.985	102.548	89.7361	89.1741
2020	SCLA18WF0111-3-4	F4	4270.42	824	-	4238.79	74.7613	73.7778	102.63	102.56	91.3787	89.5173
2020	SCLA19WF1721	F6	4270.35	825	-	4283.74	73.9509	73.6082	99.3743	99.7569	88.6948	88.0812
2020	SCNC19WF13593-6	F5	4269.79	826	-	4278.77	74.0973	73.5463	101.974	101.745	88.7097	88.0661
2021	SCNC18WF13921-21	F4:6	4268.87	827	-	4236	75.401	74.3754	104.547	104.094	93.4634	91.7497
2020	SCNC19WF13593-3	F5	4268.45	828	-	4292.71	74.798	73.973	104.749	103.934	91.8999	90.1981
2021	SCLA18WF0608-1	F2:5	4267.2	829	-	4274.08	74.2535	74.0033	101.338	101.366	85.879	85.8221
2021	SCNC18WF13910-10	F4:6	4266.48	830	-	4219.48	75.2279	74.2456	104.668	104.294	85.4637	85.2193
2021	SCNC18WF13910-5	F4:6	4265.21	831	-	4247.65	73.8476	73.4799	103.417	103.066	90.0264	89.3285
2021	SCNC18WF13910-9	F4:6	4264.71	832	-	4219.21	75.2195	74.248	104.589	104.226	85.5008	85.2758
2021	SCNC18WF13593-3	F4:6	4264.7	833	-	4292.51	74.8607	74.0077	104.724	103.915	91.9905	90.2552
2020	SCNC19WF13533-4	F5	4264.24	834	-	4217.42	72.838	72.5867	104.711	104.044	90.8507	89.4327
2021	SCNC18WF13919-5	F4:6	4263.3	835	-	4217.48	75.2626	74.268	104.85	104.461	85.6005	85.3587
2021	SCNC18WF13906-9	F4:6	4263.08	836	-	4242.9	75.0893	74.1286	104.033	103.621	85.9914	85.7317
2020	SCNC19WF13606-2	F5	4262.57	837	-	4292.07	73.9351	73.5826	104.997	104.343	91.1352	90.2491
2020	SCLA19WF1417	F6	4262.26	838	-	4299.2	74.6924	74.0857	102.35	101.933	92.1128	90.8542
2021	SCNC18WF13919-13	F4:6	4261.89	839	-	4216.22	75.2625	74.2634	104.858	104.467	85.6178	85.3682
2020	SCNC19WF13593-15	F5	4261.79	840	-	4290.38	74.7933	73.9707	104.741	103.92	91.8853	90.1882
2021	SCNC18WF13919-4	F4:6	4258.86	841	-	4216.54	75.2772	74.2803	104.844	104.46	85.5659	85.3274
2021	SCNC18WF13917-1	F4:6	4255.31	842	-	4280.71	73.3408	73.2012	102.787	102.452	89.6801	89.0983
2020	SCLA19WF1604	F6	4254.3	843	-	4314.18	74.208	73.8366	101.849	101.643	92.9261	91.6798
2020	SCLA19WF1420	F6	4253.34	844	-	4306.1	74.4398	74.0143	101.757	101.5	91.5083	90.5778
2021	SCNC18WF13932	F4:6	4253.1	845	-	4245.76	74.091	73.462	102.248	102.099	84.2254	84.6539
2021	SCNC18WF13556-4	F4:6	4252.8	846	-	4344.78	73.3165	73.4091	100.464	100.568	89.4118	88.8412
2021	SCNC18WF13727-3	F4:6	4251.38	847	-	4282.17	73.9152	73.4081	104.204	103.53	90.632	89.0411
2021	SCNC18WF13680-8	F4:6	4251.1	848	-	4243.7	74.1116	73.5181	101.83	101.663	89.7357	88.113
2020	SCNC19WF13592-7	F5	4249.15	849	-	4310.95	73.8754	73.6012	102.901	102.414	87.5231	87.2558
2020	SCNC19WF13592-9	F5	4248.95	850	-	4315.4	73.3223	73.3553	102.648	102.308	91.3033	90.5804
2020	SCNC19WF13593-4	F5	4248.64	851	-	4284.03	74.0294	73.468	104.669	103.945	90.6397	89.4831
2021	SCNC18WF13950-1	F4:6	4248.6	852	-	4284.81	74.6858	73.9628	103.39	102.916	91.8293	90.7649
2020	SCNC19WF13230-6	F5	4248.22	853	-	4294.49	74.0708	73.8431	103.971	103.418	91.534	90.7899
2020	SCNC19WF13230-3	F5	4247.86	854	-	4259.78	73.756	73.4604	105.818	105.082	89.9904	89.2648
2020	SCLA19WF1623	F6	4247.39	855	-	4290.74	72.4409	72.679	98.3561	98.7571	90.7383	90.1047
2020	SCLA19WF2002	F6	4245.09	856	-	4316.63	73.2041	73.2386	104.408	103.695	89.5955	89.2101
2020	SCNC19WF13606-9	F5	4244.85	857	-	4308.77	74.6408	74.0241	104.254	103.605	92.4487	91.4453
2021	SCNC18WF13594-4	F4:6	4244.06	858	-	4281.32	74.594	73.8642	102.495	102.182	91.427	90.5335
2020	SCNC19WF13230-2	F5	4243.85	859	-	4256.76	74.259	73.7906	105.415	104.604	88.585	88.0258
2021	SC19WF3P0314-11	F3:6	4243.43	860	-	4302.18	73.6977	73.6962	100.388	100.494	91.633	91.0277
2020	SCNC19WF13727-3	F5	4242.82	861	-	4287.39	74.1237	73.5626	104.26	103.575	90.6608	89.1742
2021	SCNC18WF13677-1	F4:6	4241.89	862	-	4243.12	73.2724	73.0763	102.934	102.592	87.0938	86.3558
2020	SCLA19WF1301	F6	4240.8	863	-	4291.08	73.7914	73.3975	98.3596	98.8502	84.7529	85.2798
2020	SCLA19WF1818	F6	4240.43	864	-	4293.1	74.9099	74.1	99.492	99.6488	90.9097	90.1827
2020	SCLA18WF0608-12-3	F4	4240.25	865	-	4264.35	74.5454	73.9063	99.8225	100.06	83.1763	83.3342
2020	SCLA19WF0418	F6	4238.72	866	-	4261.72	73.3147	73.1908	96.1487	97.0034	91.2054	90.0239
2021	SCNC18WF13633-4	F4:6	4237.8	867	-	4306.16	74.3175	73.8566	102.052	101.882	85.9966	86.5881
2020	SCNC19WF13593-7	F5	4236.44	868	-	4284.29	73.6116	73.3907	102.801	102.56	88.4499	87.7868
2021	SCLA18WF0205-18-2	F2:5	4232.96	869	-	4275.78	73.7309	73.3869	98.6591	98.9266	88.7853	88.1786
2020	SCLA19WF1407	F6	4231.26	870	-	4248.3	74.4529	73.7832	98.6506	99.0278	87.6452	87.7501
2020	SCLA19WF0108	F6	4231.23	871	-	4293.81	74.1236	73.7508	102.977	102.494	93.6834	92.2497
2021	SCNC18WF13722-8	F4:6	4230.01	872	-	4271.83	73.1806	72.9386	103.136	102.666	90.0747	88.7781
2021	SCNC18WF13951-3	F4:6	4229.34	873	-	4256.73	74.2269	73.7037	103.004	102.667	87.1809	86.9411
2021	SCNC18WF13594-1	F4:6	4229.04	874	-	4291.83	74.1908	73.7215	102.925	102.652	89.3796	88.8234
2020	AR160658LDH-10	F5	4229.03	875	-	4293.47	73.3224	73.2466	100.394	100.617	89.5196	88.6642
2020	SCLA19WF0404	F6	4227.5	876	-	4284.77	74.3509	73.8568	98.096	98.5998	86.3245	86.8642
2021	SC19WF3P0319-7	F3:6	4226.28	877	-	4261.3	74.9143	74.2668	100.391	100.509	89.2511	88.9073
2021	SCNC18WF13691-4	F4:6	4225.76	878	-	4321.88	74.0316	73.7462	100.675	100.783	89.1661	88.6539
2021	SCNC18WF13722-6	F4:6	4225.4	879	-	4275.36	72.2352	72.686	103.023	102.581	86.6934	86.0987
2020	SCLA19WF0228	F6	4219.13	880	-	4235.39	74.8126	73.9355	100.495	100.551	82.9719	83.5098
2020	SCNC19WF13727-9	F5	4218.8	881	-	4250.75	74.5384	73.8451	103.297	102.79	85.8648	85.5206
2020	SCLA19WF0307	F6	4218.06	882	-	4282.33	73.954	73.604	102.801	102.384	92.0729	91.0958
2020	SCNC19WF13602-10	F5	4217.58	883	-	4272.79	74.7582	73.9905	104.537	103.75	91.9691	90.3177
2021	SCNC18WF13707-2	F4:6	4217.36	884	-	4259.94	74.7369	73.9011	104.39	103.827	87.7724	87.4868
2020	SCNC19WF13602-9	F5	4216.69	885	-	4272.47	74.7214	73.9698	104.549	103.764	91.9499	90.3059
2020	SCNC19WF13602-12	F5	4216.49	886	-	4272.21	74.7363	73.9797	104.521	103.738	91.9717	90.3292
2020	SCLA19WF0112	F6	4215.47	887	-	4273.37	73.9105	73.4624	96.1721	96.81	88.9337	88.4339
2020	SCNC19WF13592-8	F5	4213.78	888	-	4268.92	74.0854	73.5866	104.183	103.494	88.1357	87.4994
2021	SCNC18WF13727-11	F4:6	4213.4	889	-	4293.98	73.8539	73.5864	103.553	103.09	91.218	90.3213
2020	SCLA19WF0406	F6	4213.03	890	-	4279.37	74.1625	73.7281	102.454	102.055	92.6182	91.545
2020	SCLA19WF0411	F6	4212.94	891	-	4286.02	73.1249	73.0997	97.401	97.8354	88.9777	88.4969
2021	SCNC18WF13592-5	F4:6	4212.64	892	-	4297.78	73.4957	73.4371	102.591	102.25	90.401	89.7509
2020	SCNC19WF13602-2	F5	4210.05	893	-	4270.46	74.7438	73.9871	104.518	103.734	91.9533	90.3204
2021	SCNC18WF13602-10	F4:6	4209.68	894	-	4270.98	74.7919	74.0189	104.468	103.709	92.0991	90.4303
2020	SCLA19WF1405	F6	4208.99	895	-	4244.02	74.3719	73.7502	98.5381	98.9425	87.6328	87.7769
2020	SCLA19WF0206	F6	4208.96	896	-	4277.91	74.5472	73.9538	102.863	102.393	93.2962	92.0106
2021	SCNC18WF13543-2	F4:6	4208.29	897	-	4282.94	74.2893	73.8693	102.694	102.429	91.9844	90.8057
2021	SCNC18WF13602-9	F4:6	4207.25	898	-	4270.9	74.7774	74.0127	104.481	103.71	92.0821	90.4272
2021	SCNC18WF13602-2	F4:6	4207.18	899	-	4270.28	74.7693	74.004	104.49	103.716	92.0982	90.4243
2021	SCLA18WF0107-15-1	F2:5	4206.74	900	-	4247.68	74.2877	73.656	100.24	100.366	90.5903	89.6489
2021	SCNC18WF13583-6	F4:6	4206.62	901	-	4216.93	73.6206	73.1082	101.31	101.174	91.6729	89.9822
2020	SCLA19WF1704	F6	4205.69	902	-	4271.46	74.039	73.5781	102.168	101.849	93.2358	91.7733
2021	SCNC18WF13656-2	F4:6	4204.71	903	-	4237.98	73.5222	73.2356	102.034	101.86	86.1099	86.2793
2021	SCNC18WF13919-10	F4:6	4204.66	904	-	4215.81	74.3886	73.8633	104.071	103.755	86.2253	86.1279
2021	SCNC18WF13602-12	F4:6	4204.34	905	-	4270.42	74.7627	74.0032	104.486	103.714	92.0594	90.4035
2020	SCNC19WF13592-12	F5	4202.99	906	-	4285.87	72.5635	72.8696	101.942	101.804	81.489	82.5427
2020	SCNC19WF13230-4	F5	4202.13	907	-	4222.51	74.6094	73.8688	103.574	103.06	89.524	88.5058
2020	SCLA19WF0226	F6	4201.98	908	-	4226.74	74.4982	73.7101	100.772	100.76	82.8969	83.4376
2020	SCNC19WF13535-1	F5	4201.13	909	-	4256.09	74.4584	73.8939	104.01	103.475	86.4094	86.8151
2020	SCNC19WF13602-5	F5	4200.15	910	-	4274.07	74.0453	73.6315	104.333	103.684	91.3587	90.1316
2021	SCNC18WF13710	F4:6	4199.47	911	-	4239.37	73.2808	73.092	103.187	102.948	84.7448	84.9147
2020	SCLA19WF1717	F6	4198.86	912	-	4280.34	74.5294	74.1112	102.238	101.867	91.9906	91.0765
2020	SCLA19WF2503	F6	4198.7	913	-	4278.04	74.4763	73.9859	102.927	102.435	93.1972	92.0626
2020	SCNC19WF13230-5	F5	4197.8	914	-	4276.01	73.6589	73.5874	105.164	104.394	90.7936	90.2254
2021	SCNC18WF13632-3	F4:6	4195.03	915	-	4287.36	73.2139	73.0849	102.176	102.066	81.5724	82.7512
2020	SCNC19WF13592-6	F5	4191.81	916	-	4283.87	74.0517	73.7161	102.17	101.928	88.749	88.3567
2021	SCNC18WF13728-1	F4:6	4191.3	917	-	4230.35	73.009	72.8902	102.916	102.709	87.1912	87.0619
2021	SC19WF3P0311-3	F3:6	4191.29	918	-	4221.51	74.1087	73.6289	100.288	100.417	88.4746	88.1223
2021	SCNC18WF13712-2	F4:6	4189.39	919	-	4295.8	72.9496	73.1724	103.792	103.298	85.4502	86.3694
2020	SCLA19WF1703	F6	4187.66	920	-	4281.75	74.6325	74.0513	103.345	102.806	92.8761	91.8099
2021	SCNC18WF13615-1	F4:6	4186.63	921	-	4257.49	74.111	73.7363	100.354	100.387	86.6901	86.3861
2020	SCLA19WF1620	F6	4185.64	922	-	4275.01	74.3648	74.0051	102.709	102.299	92.6188	91.4747
2020	SCLA19WF1404	F6	4181.69	923	-	4271.81	73.9087	73.6502	102.862	102.381	93.1553	91.8271
2020	SCNC19WF13606-4	F5	4181.46	924	-	4292.25	73.7951	73.5608	104.153	103.546	91.4898	90.4614
2020	SCNC19WF13593-13	F5	4179.67	925	-	4237.93	73.8106	73.4855	103.594	103.075	83.1923	83.4431
2020	SCLA18WF0608-12-4	F4	4178.99	926	-	4251.09	74.2078	73.7844	100.262	100.394	83.2104	83.5738
2020	SCNC19WF13592-1	F5	4173.67	927	-	4278.56	72.9277	73.0822	104.025	103.433	91.6642	90.7936
2021	SCNC18WF13553-2	F4:6	4169.55	928	-	4287.91	72.8981	73.1588	102.601	102.27	89.2287	89.6169
2020	SCLA18WF0608-12-2	F4	4169.05	929	-	4245.95	74.1863	73.7833	100.586	100.65	82.6589	83.1212
2021	SCNC18WF13691-2	F4:6	4168.78	930	-	4290.32	74.3312	73.9164	101.452	101.42	91.2526	90.4017
2021	SCNC18WF13606-10	F4:6	4167	931	-	4258.21	74.066	73.5545	105.253	104.363	86.2976	86.1607
2021	SCNC18WF13638-1	F4:6	4166.89	932	-	4255.12	74.1833	73.7208	103.584	103.228	83.8545	84.7191
2021	SCNC18WF13679-2	F4:6	4164.58	933	-	4256.4	72.8125	72.7808	102.5	102.21	82.846	84.0632
2021	SCNC18WF13688-1	F4:6	4163.14	934	-	4251.1	73.2865	73.0545	102.384	102.096	82.0726	82.7778
2021	SCLA18WF0107-14-2	F2:5	4160.45	935	-	4224.88	74.1699	73.5086	99.7137	99.8844	90.1663	89.0485
2020	SCNC19WF13606-6	F5	4160.05	936	-	4285.18	74.5413	74.096	103.236	102.807	92.0628	91.0802
2020	SCLA18WF0608-12-1	F4	4157.4	937	-	4241.04	74.2789	73.8126	100.648	100.708	83.0158	83.3667
2021	SCNC18WF13647-6	F4:6	4157.22	938	-	4260.1	73.5696	73.3177	102.309	102.081	90.4486	90.0555
2021	SCLA18WF0205-5-1	F2:5	4155.85	939	-	4274.11	73.3972	73.2806	97.0097	97.6266	90.6147	89.8183
2021	SCNC18WF13647-7	F4:6	4150.54	940	-	4248.78	73.4889	73.4124	100.665	100.868	84.7196	85.4215
2020	SCLA19WF0305	F6	4148.73	941	-	4270.05	73.9485	73.6905	102.258	101.94	92.6618	91.6738
2020	SCNC19WF13602-1	F5	4148.69	942	-	4231.46	74.5844	73.9303	104.129	103.533	90.457	89.4234
2020	SCNC19WF13727-11	F5	4145.91	943	-	4252.6	73.7081	73.423	104.656	104.005	91.2377	90.1956
2020	SCNC19WF13593-12	F5	4144.96	944	-	4225.79	74.3251	73.7305	102.981	102.558	86.0541	86.2126
2021	SCNC18WF13559-1	F4:6	4144.62	945	-	4264.23	72.934	73.1979	102.019	101.928	84.4545	85.5306
2021	SCNC18WF13607-3	F4:6	4143.97	946	-	4206.66	73.9236	73.4353	104.031	103.818	86.8116	86.6373
2020	SCNC19WF13593-11	F5	4143.82	947	-	4233.07	73.0579	73.1128	103.182	102.84	85.6913	85.588
2021	SCNC18WF13627-2	F4:6	4132.39	948	-	4251.85	73.1228	73.2224	104.598	103.989	89.5812	89.8943
2020	SCNC19WF13706-2	F5	4130.23	949	-	4186.26	73.0208	72.9331	103.667	103.448	88.8471	88.3474
2021	SCNC18WF13700-1	F4:6	4130.15	950	-	4256.35	74.5954	73.8588	100.484	100.528	84.3078	84.7149
2020	SCNC19WF13533-2	F5	4128.6	951	-	4208.29	73.7706	73.3395	104.674	103.888	90.125	89.1075
2021	SCNC18WF13655-6	F4:6	4127.94	952	-	4231.15	73.3298	73.179	103.433	103.137	85.5785	85.7089
2021	SCNC18WF13606-4	F4:6	4126.4	953	-	4276.2	73.7702	73.5556	103.743	103.196	92.0261	91.0072
2020	SCLA19WF1502	F6	4124.05	954	-	4267.84	74.154	73.8673	103.196	102.596	92.1665	91.3184
2020	SCNC19WF13593-2	F5	4123.65	955	-	4249.67	73.7257	73.5582	102.456	102.136	87.0362	87.0501
2020	SCNC19WF13602-3	F5	4123.41	956	-	4252.76	74.4308	73.8173	102.102	101.849	89.0342	88.4209
2021	SC19WF3P0312-5	F3:6	4118.98	957	-	4247.84	72.9036	73.1178	101.076	101.07	84.7551	85.3792
2021	SCNC18WF13617-4	F4:6	4117.86	958	-	4191.9	75.0753	74.0392	102.986	102.655	88.861	88.475
2020	SCLA19WF0106	F6	4111.11	959	-	4268.99	73.8826	73.7832	102.969	102.506	93.282	92.4181
2020	SCNC19WF13606-1	F5	4110.06	960	-	4269.46	74.5618	74.1256	104.507	103.727	90.4864	89.8594
2020	SCNC19WF13727-8	F5	4103.81	961	-	4220.77	73.6024	73.3877	103.648	103.145	91.2778	90.1917
2020	SCNC19WF13727-7	F5	4100.71	962	-	4175.84	73.0749	72.8264	103.861	103.37	85.6813	85.4994
2020	SCLA19WF2520	F6	4099.2	963	-	4231.74	74.5614	73.9392	99.715	99.7452	91.6497	90.8781
2021	SCNC18WF13647-1	F4:6	4088.37	964	-	4234.5	73.9105	73.58	102.686	102.389	91.696	91.074
2020	SCLA19WF2521	F6	4088.29	965	-	4208.14	74.2172	73.7295	100.491	100.48	83.4851	84.2918
2020	SCLA19WF1903	F6	4085.17	966	-	4256.52	74.0721	73.8217	103.518	102.922	93.1457	92.0947
2021	SCNC18WF13636-12	F4:6	4084.3	967	-	4220.67	73.635	73.3449	102.474	102.151	88.5031	87.9888
2021	SCNC18WF13686-8	F4:6	4083.12	968	-	4223.59	74.3463	73.82	97.4274	97.8992	90.7688	90.1464
2020	SCLA19WF2502	F6	4082.19	969	-	4254.7	73.6015	73.5434	102.269	101.95	89.9151	89.6465
2020	SCNC19WF13606-10	F5	4079.87	970	-	4221.64	74.1001	73.5879	105.635	104.712	87.0657	86.798
2020	SCLA19WF2504	F6	4078.11	971	-	4247.28	74.0582	73.8345	103.121	102.604	93.5721	92.4666
2021	SCNC18WF13551-5	F4:6	4077.8	972	-	4277.48	73.4098	73.514	101.944	101.758	91.063	91.1055
2021	SCNC18WF13666-2	F4:6	4077.25	973	-	4198.18	74.1796	73.7274	104.093	103.648	89.0226	88.3158
2021	SCNC18WF13665-2	F4:6	4075.29	974	-	4205.26	72.9964	73.0856	105.634	104.957	87.1525	87.4068
2020	SCLA19WF0207	F6	4065.92	975	-	4246.92	73.6398	73.6069	103.237	102.697	92.6859	91.7172
2020	SCLA19WF1402	F6	4061.98	976	-	4256.26	73.6261	73.6045	103.428	102.79	91.7538	91.0043
2020	SCLA19WF2102	F6	4060.49	977	-	4246.27	73.6757	73.5793	102.092	101.785	90.6337	90.2151
2020	SCLA19WF0308	F6	4059.83	978	-	4247.63	74.026	73.7944	102.368	102.047	91.4736	90.9171
2021	SCNC18WF13702-2	F4:6	4055.99	979	BOTTOM	4245.12	72.6168	72.7169	102.773	102.419	84.8208	85.3568
2021	SCNC18WF13551-1	F4:6	4050.46	980	BOTTOM	4267.32	73.371	73.5021	101.978	101.78	91.257	91.2797
2020	SCNC19WF13727-6	F5	4049.42	981	BOTTOM	4163.9	72.9269	72.7296	104.171	103.602	85.4448	85.3859
2020	SCLA19WF0405	F6	4047.61	982	BOTTOM	4245.44	74.1262	73.8896	103.365	102.829	93.2482	92.3023
2021	SCNC18WF13557-4	F4:6	4042.35	983	BOTTOM	4192.98	74.2999	73.7993	103.689	103.212	89.794	88.8556
2020	SCLA19WF1802	F6	4039.85	984	BOTTOM	4238.62	73.9013	73.7166	102.16	101.817	91.0123	90.5053
2020	SCNC19WF13593-10	F5	4036.4	985	BOTTOM	4208.94	73.0614	73.0907	104.555	103.812	90.0933	89.186
2020	SCLA19WF2203	F6	4034.86	986	BOTTOM	4248.3	73.7839	73.7315	103.482	102.864	92.4902	91.6605
2020	SCLA19WF2402	F6	4033.83	987	BOTTOM	4234.66	73.8814	73.7148	102.355	102.01	90.8058	90.3254
2021	SCNC18WF13695-8	F4:6	4020.32	988	BOTTOM	4226.11	73.7873	73.6585	102.842	102.521	90.8884	90.189
2021	SCNC18WF13715-4	F4:6	4017.2	989	BOTTOM	4242.32	73.0541	73.3347	102.572	102.369	86.046	86.7411
2020	SCNC19WF13606-5	F5	4016.32	990	BOTTOM	4209.85	73.8916	73.6609	106.007	105.035	89.2747	88.8598
2021	SCNC18WF13571-3	F4:6	4015.46	991	BOTTOM	4169.67	73.8556	73.5372	102.416	102.209	85.8589	86.4323
2021	SCNC18WF13902-4	F4:6	4015.4	992	BOTTOM	4185.99	74.1735	73.6106	103.373	102.787	91.3369	90.8275
2021	SCNC18WF13599-5	F4:6	4010.51	993	BOTTOM	4208.81	73.9191	73.6539	102.61	102.226	92.4995	91.7283
2021	SCNC18WF13639	F4:6	4008.15	994	BOTTOM	4166.05	72.9977	72.9224	102.709	102.423	83.5374	83.6425
2021	SCNC18WF13559-2	F4:6	4007.91	995	BOTTOM	4222.61	72.8039	73.1147	102.489	102.37	84.53	85.5845
2021	SCNC18WF13638-2	F4:6	3993.34	996	BOTTOM	4204	72.9801	73.178	102.321	102.136	84.828	85.8208
2021	SCNC18WF13651-3	F4:6	3947.79	997	BOTTOM	4168.44	74.2994	73.8237	102.687	102.338	85.5156	86.0396
2020	SCNC19WF13606-8	F5	3898.97	998	BOTTOM	4176.4	73.4671	73.363	104.665	103.936	86.7459	86.9472

## Sheet: Table S7
Trait (Units)	Marker	No_Varieties	No. Data Points	Mean	SD	Min	Max	Marker	Region	No. Varieties	No. Data points	Mean	SD	Min	Max	EMMs		Marker	Origin	No. Varieties	No. Data points	Mean	SD	Min	Max	EMMs
YLD (kg ha-1)	Fhb1	1147	15893	4412.64	1334.57	1347	10659.6	Absent	Region 1	999	4466	4846.58	1321.33	1531.54	10659.6	4736.2		Absent	Origin1	338	4965	4344.69	1329	1347	10659.6	4307.39
YLD (kg ha-1)								Absent	Region 2	1061	5570	4423.14	1360.68	1352.39	10648	4299.96		Absent	Origin2	278	4185	4583.68	1353.66	1352.39	10648	4436.39
YLD (kg ha-1)								Absent	Region 3	1059	4904	4047.93	1203.42	1347	7925.07	3938.8		Absent	Origin3	447	5790	4383.63	1322.2	1353.05	9901.43	4303.37
YLD (kg ha-1)								Present	Region 1	83	327	4602.34	1320.25	2222.55	10118	4640.17		Present	Origin1	46	533	4260.81	1278.96	1414.35	8884.72	4222.44
YLD (kg ha-1)								Present	Region 2	84	323	4381.91	1321.17	1385.15	7796.44	4176.23		Present	Origin2	14	155	4278.53	1266.79	1696.92	10118	4203.02
YLD (kg ha-1)								Present	Region 3	78	303	3554.38	889.053	1353.73	6290.49	3637.26		Present	Origin3	24	265	4011.75	1275.13	1353.73	8434.62	4049.11
YLD (kg ha-1)	Fhb_1B_Jamestown	689	9286	4470.01	1365.47	1349.02	10659.6	Absent	Region 1	471	2295	4623.77	1356.46	1531.54	9945.56	4850.73		Absent	Origin1	122	1717	4303.96	1300.96	1349.02	8991.23	4466.23
YLD (kg ha-1)								Absent	Region 2	525	2590	4604.52	1392.76	1352.39	10648	4495.44		Absent	Origin2	141	2060	4530.77	1392.4	1352.39	10648	4532.18
YLD (kg ha-1)								Absent	Region 3	520	2208	4089.59	1231.85	1349.02	7925.07	4118.95		Absent	Origin3	262	3316	4477.19	1352.62	1353.05	9901.43	4521.02
YLD (kg ha-1)								Present	Region 1	158	792	4984.19	1546.5	1562.52	10659.6	4918.25		Present	Origin1	65	958	4579.79	1429.58	1438.6	10659.6	4500.23
YLD (kg ha-1)								Present	Region 2	164	723	4497.84	1317.04	1385.15	8919.83	4344.84		Present	Origin2	48	569	4454.28	1424.56	1375.2	10118	4345.82
YLD (kg ha-1)								Present	Region 3	162	678	4044.28	1102.14	1375.2	7846.27	4052.79		Present	Origin3	51	666	4533.82	1330.1	1385.15	9674.06	4510.53
YLD (kg ha-1)	Fhb_1A_Neuse	664	8990	4469.26	1361.03	1349.02	10659.6	Absent	Region 1	402	2036	4741.96	1433.55	1531.54	10659.6	4887.13		Absent	Origin1	116	1729	4430.83	1353.14	1349.02	10659.6	4547.88
YLD (kg ha-1)								Absent	Region 2	436	2107	4636.43	1402.54	1352.39	9224.93	4508.92		Absent	Origin2	126	1898	4561.7	1416.57	1352.39	9945.56	4546
YLD (kg ha-1)								Absent	Region 3	434	1889	4125.22	1215.15	1349.02	7925.07	4134.13		Absent	Origin3	194	2405	4532.1	1375.96	1353.05	9901.43	4504.76
YLD (kg ha-1)								Present	Region 1	208	964	4616.46	1348.49	1544.34	10118	4817.9		Present	Origin1	68	907	4263.3	1314.3	1387.41	8459.16	4358.15
YLD (kg ha-1)								Present	Region 2	228	1099	4476.16	1329.68	1359.12	8536.61	4390.83		Present	Origin2	65	813	4421.38	1299.78	1470.92	10118	4382.15
YLD (kg ha-1)								Present	Region 3	222	895	4014.49	1161.58	1387.41	7696.08	4061.19		Present	Origin3	95	1238	4443.58	1311.22	1359.12	9307.51	4536.96
YLD (kg ha-1)	Lr18	383	5316	4571.34	1368.21	1353.05	10659.6	Absent	Region 1	160	747	4914.27	1342.74	2289.9	9945.56	5004.89		Absent	Origin1	31	376	4379.25	1243.42	1373.94	8884.72	4532.23
YLD (kg ha-1)								Absent	Region 2	161	612	4847.42	1382.32	1353.05	9224.93	4505.87		Absent	Origin2	49	686	4607.35	1491.66	1609.66	9945.56	4542.06
YLD (kg ha-1)								Absent	Region 3	158	711	3964.75	1156.26	1373.94	7898.14	4107.54		Absent	Origin3	81	1008	4614.95	1314.67	1353.05	9901.43	4593.31
YLD (kg ha-1)								Present	Region 1	222	1206	4943.09	1480.04	2031.28	10659.6	5037.86		Present	Origin1	71	1095	4614.67	1400.29	1360.47	10659.6	4623.12
YLD (kg ha-1)								Present	Region 2	222	987	4667.01	1413.61	1360.47	10648	4417.59		Present	Origin2	62	1070	4528.63	1340.45	1375.2	10648	4509.7
YLD (kg ha-1)								Present	Region 3	217	1053	4061.72	990.852	1353.73	7846.27	4225.77		Present	Origin3	89	1081	4575.4	1368.28	1353.73	9843.87	4610.43
YLD (kg ha-1)	Lr9	1018	14027	4435.02	1335.44	1347	10659.6	Absent	Region 1	824	3754	4810.67	1316.11	1531.54	10659.6	4805.28		Absent	Origin1	274	3971	4360.36	1323.95	1349.02	10659.6	4356.6
YLD (kg ha-1)								Absent	Region 2	868	4332	4472.27	1391.99	1352.39	10648	4354.15		Absent	Origin2	255	3789	4570.09	1361.22	1352.39	10648	4485.62
YLD (kg ha-1)								Absent	Region 3	860	3948	4053.32	1185.53	1349.02	7925.07	4004.31		Absent	Origin3	340	4274	4400.37	1323.15	1353.05	9901.43	4379.94
YLD (kg ha-1)								Present	Region 1	131	617	4762.71	1374.03	1717.42	9408.8	4679.31		Present	Origin1	50	662	4356.96	1309.68	1347	8782.44	4365.43
YLD (kg ha-1)								Present	Region 2	148	747	4478.88	1277.62	1481.7	8903	4360.1		Present	Origin2	15	211	4414.27	1256.69	1685.77	8944.08	4141.44
YLD (kg ha-1)								Present	Region 3	148	629	3958.74	1178.26	1347	7675.21	3967.55		Present	Origin3	84	1120	4427.36	1334.66	1508.64	9408.8	4383.06
YLD (kg ha-1)	Sr24_Lr24	1094	15383	4422.55	1343.16	1347	10659.6	Absent	Region 1	914	4216	4850.68	1353.86	1531.54	10659.6	4735.56		Absent	Origin1	330	4823	4341.51	1343.48	1349.02	10659.6	4299.96
YLD (kg ha-1)								Absent	Region 2	970	5094	4413.47	1362.3	1352.39	9224.93	4299.35		Absent	Origin2	253	3860	4588.29	1351.5	1352.39	10118	4447.24
YLD (kg ha-1)								Absent	Region 3	964	4508	4039.8	1208.09	1349.02	7925.07	3938.6		Absent	Origin3	389	5135	4381.06	1345.51	1353.05	9901.43	4301.41
YLD (kg ha-1)								Present	Region 1	116	476	4808.8	1143.16	2380.15	9095.42	4696.8		Present	Origin1	42	572	4345.06	1273.32	1347	7929.67	4304.36
YLD (kg ha-1)								Present	Region 2	122	581	4469.63	1323.15	1555.15	8273.27	4296.17		Present	Origin2	30	389	4527.13	1303.72	1400.88	9095.42	4317.94
YLD (kg ha-1)								Present	Region 3	120	508	3941.24	1203.91	1347	7845.6	3835.57		Present	Origin3	50	604	4373.46	1266.07	1561.17	8802.65	4265.05
YLD (kg ha-1)	Yr17_Lr37_Sr38	1072	15040	4418.49	1335.77	1347	10659.6	Absent	Region 1	472	2118	4915.14	1275.15	1652.1	10659.6	4746.11		Absent	Origin1	256	3938	4281.03	1340.26	1347	10659.6	4232.45
YLD (kg ha-1)								Absent	Region 2	493	2661	4127.63	1334.12	1352.39	8919.83	4043.45		Absent	Origin2	50	744	4582.05	1358.78	1352.39	9945.56	4324.31
YLD (kg ha-1)								Absent	Region 3	491	2374	3930.23	1165.29	1347	7846.27	3854.09		Absent	Origin3	188	2471	4232.75	1287.3	1356.43	9004.69	4188.96
YLD (kg ha-1)								Present	Region 1	545	2438	4796.21	1344.2	1531.54	10401.8	4730.26		Present	Origin1	106	1379	4463.47	1280.88	1390.78	10401.8	4459.09
YLD (kg ha-1)								Present	Region 2	578	2872	4694.85	1339.64	1353.05	10648	4531.22		Present	Origin2	221	3310	4588.76	1345.23	1353.73	10648	4475.5
YLD (kg ha-1)								Present	Region 3	573	2577	4095.11	1203.15	1353.73	7925.07	3986.77		Present	Origin3	251	3198	4498.42	1341.48	1353.05	9901.43	4385.4
YLD (kg ha-1)	Yr4BL	359	5357	4588.21	1343.24	1353.05	10659.6	Absent	Region 1	148	795	4805.72	1267.89	2399.68	10401.8	4984.14		Absent	Origin1	48	655	4302.56	1310.34	1360.47	10401.8	4444.98
YLD (kg ha-1)								Absent	Region 2	148	759	4681.3	1421.21	1353.05	10648	4501.58		Absent	Origin2	54	1053	4527.07	1390.85	1375.2	10648	4526.92
YLD (kg ha-1)								Absent	Region 3	143	776	3840.74	1123.05	1353.73	7898.14	4077.88		Absent	Origin3	46	622	4451.59	1291.43	1353.05	9901.43	4651.96
YLD (kg ha-1)								Present	Region 1	209	1148	4753.41	1298.98	1652.1	10659.6	4859.31		Present	Origin1	51	857	4702.74	1340.74	1491.78	10659.6	4709.2
YLD (kg ha-1)								Present	Region 2	211	905	4953.16	1471.9	1385.15	9224.93	4442.81		Present	Origin2	45	655	4700.46	1375.07	1493.82	9224.93	4508.82
YLD (kg ha-1)								Present	Region 3	209	974	4399.85	1165.1	1643.34	7846.27	4339.68		Present	Origin3	115	1515	4698.69	1308.17	1385.15	9671.27	4517.26
YLD (kg ha-1)	H9	1048	14942	4391.3	1319.33	1347	10659.6	Absent	Region 1	973	4374	4770.97	1250.14	1531.54	10659.6	4744.88		Absent	Origin1	355	5207	4325.62	1327.32	1347	10659.6	4301.26
YLD (kg ha-1)								Absent	Region 2	1034	5546	4422.1	1370.87	1352.39	10648	4306.53		Absent	Origin2	259	3990	4560.85	1330.55	1352.39	10648	4461.28
YLD (kg ha-1)								Absent	Region 3	1027	4858	4014.46	1213.94	1347	7925.07	3928.65		Absent	Origin3	422	5581	4331.71	1294.49	1353.05	9901.43	4301.6
YLD (kg ha-1)								Present	Region 1	11	48	5161.62	1180.64	2295.29	8318.98	4838.13		Present	Origin1	4	73	4260.8	1382.37	1535.58	7731.78	4219.45
YLD (kg ha-1)								Present	Region 2	12	59	4390.43	1375.67	1535.58	6799.45	4183.43		Present	Origin2	5	68	4640.97	1199.14	1912.74	8318.98	4453.79
YLD (kg ha-1)								Present	Region 3	11	57	3729.15	843.966	2249.49	6027.82	3822.49		Present	Origin3	3	23	4093.47	1133.02	2116.81	6503.32	4316.27
YLD (kg ha-1)	H13	1104	15369	4402.74	1333.55	1347	10659.6	Absent	Region 1	924	4086	4795.18	1317.58	1544.34	10659.6	4706.07		Absent	Origin1	318	4678	4287.77	1309.85	1347	10659.6	4279.63
YLD (kg ha-1)								Absent	Region 2	981	5158	4371.48	1336.55	1352.39	8919.83	4265.46		Absent	Origin2	237	3500	4547.71	1341.14	1352.39	10118	4403.66
YLD (kg ha-1)								Absent	Region 3	977	4516	3988.96	1188.01	1347	7845.6	3910.88		Absent	Origin3	428	5582	4332.01	1311.93	1353.05	9901.43	4278.51
YLD (kg ha-1)								Present	Region 1	115	538	5055.56	1301.03	1531.54	9459.25	4919.9		Present	Origin1	52	687	4600.19	1402.82	1427.82	8991.23	4377.32
YLD (kg ha-1)								Present	Region 2	121	550	4759.3	1470.57	1438.6	10648	4463.77		Present	Origin2	38	597	4696.62	1408.64	1596.87	10648	4584.22
YLD (kg ha-1)								Present	Region 3	117	521	4170.7	1257.56	1427.82	7925.07	3959.57		Present	Origin3	31	325	4761.98	1353.98	1531.54	8425.49	4482.37
YLD (kg ha-1)	Pm1a	382	5346	4599.08	1370.53	1353.05	10659.6	Absent	Region 1	314	1582	4997.73	1458.1	2031.28	10659.6	5045.13		Absent	Origin1	64	943	4680.69	1364.2	1373.94	10659.6	4695.95
YLD (kg ha-1)								Absent	Region 2	315	1252	4818.69	1396.49	1491.78	10648	4476.53		Absent	Origin2	98	1381	4618.69	1425.65	1629.87	10648	4572.38
YLD (kg ha-1)								Absent	Region 3	314	1428	4109.82	1044.22	1373.94	7898.14	4339.06		Absent	Origin3	153	1938	4653.51	1333.27	1580.09	9901.43	4675.29
YLD (kg ha-1)								Present	Region 1	67	385	4843.61	1349.15	2399.68	9678.32	4911.95		Present	Origin1	35	486	4380.6	1316.47	1360.47	8748.76	4479.14
YLD (kg ha-1)								Present	Region 2	67	357	4488.22	1390.69	1353.05	8735.3	4331.46		Present	Origin2	15	423	4460.53	1322.08	1375.2	8917.56	4426.99
YLD (kg ha-1)								Present	Region 3	62	342	3834.41	1102.25	1353.73	6862.97	3969.3		Present	Origin3	17	175	4358.15	1534.12	1353.05	9678.32	4354.97
YLD (kg ha-1)	Pm54	501	6879	4668.49	1384.79	1353.05	10659.6	Absent	Region 1	460	2411	4902.02	1412.83	1544.34	10659.6	4898.6		Absent	Origin1	136	1968	4616.52	1363.16	1360.47	10659.6	4524.51
YLD (kg ha-1)								Absent	Region 2	461	1860	4820.26	1447.12	1353.05	10648	4406.56		Absent	Origin2	119	1752	4627.47	1403.78	1375.2	10648	4452.66
YLD (kg ha-1)								Absent	Region 3	452	1957	4224.42	1161.18	1353.73	7846.27	4115.91		Absent	Origin3	206	2508	4729.5	1380.93	1353.05	9901.43	4514.02
YLD (kg ha-1)								Present	Region 1	39	227	4830.4	1256.73	2289.9	8944.08	4955.59		Present	Origin1	4	50	4329.65	1299.86	1703.95	7444.48	4484.85
YLD (kg ha-1)								Present	Region 2	40	203	4998.27	1517.15	1690.48	8678.05	4618.56		Present	Origin2	17	332	4730.12	1503.98	1629.87	8944.08	4575.05
YLD (kg ha-1)								Present	Region 3	40	221	4306.67	1364.47	1629.87	7925.07	4246.3		Present	Origin3	19	269	4743.64	1293.53	2249.49	8701.62	4710.17
YLD (kg ha-1)	Tsn1	890	12014	4430.88	1347.25	1349.02	10659.6	Absent	Region 1	703	3206	4716.6	1304.33	1531.54	10659.6	4811.65		Absent	Origin1	240	3383	4377.6	1340.28	1349.02	10659.6	4383.33
YLD (kg ha-1)								Absent	Region 2	765	3806	4476.86	1376.06	1352.39	10648	4404.73		Absent	Origin2	194	2758	4531.12	1368.42	1352.39	10648	4482.23
YLD (kg ha-1)								Absent	Region 3	759	3411	4055.36	1221.02	1349.02	7925.07	4008.62		Absent	Origin3	333	4282	4364.68	1297.06	1356.43	9678.32	4421.09
YLD (kg ha-1)								Present	Region 1	122	569	4977.05	1550	2335.02	10401.8	4794.28		Present	Origin1	28	316	4403.2	1456.39	1407.62	10401.8	4487.53
YLD (kg ha-1)								Present	Region 2	123	515	4568.24	1373.02	1367.2	8735.3	4414.38		Present	Origin2	42	735	4547.39	1350.63	1696.92	10118	4467.82
YLD (kg ha-1)								Present	Region 3	122	507	4052.9	1198.5	1353.73	7588.32	4049.49		Present	Origin3	53	540	4640.11	1535.81	1353.73	9843.87	4373.33
YLD (kg ha-1)	Snn_1B	379	5148	4584.37	1370.93	1353.05	10659.6	Absent	Region 1	338	1725	4919.84	1441.48	2031.28	10659.6	4960.27		Absent	Origin1	95	1309	4590.83	1341.31	1387.41	10659.6	4704.95
YLD (kg ha-1)								Absent	Region 2	339	1402	4760.35	1398.35	1385.15	10648	4721.16		Absent	Origin2	102	1613	4554.19	1410.57	1375.2	10648	4598.74
YLD (kg ha-1)								Absent	Region 3	333	1523	4041.84	1063.03	1353.73	7898.14	4283.91		Absent	Origin3	142	1728	4607.97	1353.72	1353.73	9901.43	4707.73
YLD (kg ha-1)								Present	Region 1	40	185	4978.97	1537.7	2828.7	10118	4746.83		Present	Origin1	10	129	4494.36	1291.8	1589.46	8884.72	4502.29
YLD (kg ha-1)								Present	Region 2	40	145	4792.38	1300.7	1353.05	8698.25	4662.93		Present	Origin2	9	117	4669.78	1462.14	1690.48	10118	4521.58
YLD (kg ha-1)								Present	Region 3	39	168	3975.59	1009.07	1589.46	7681.94	4047.58		Present	Origin3	21	252	4594.31	1386.57	1353.05	9408.8	4481.35
YLD (kg ha-1)	Ppd_B1_CS	905	12258	4444.64	1353.3	1349.02	10659.6	Absent	Region 1	790	3669	4790.11	1367.66	1562.52	10659.6	4771.56		Absent	Origin1	221	3029	4460.14	1331.31	1384.72	10659.6	4442.32
YLD (kg ha-1)								Absent	Region 2	838	3915	4541.6	1393.76	1353.05	10648	4449.98		Absent	Origin2	244	3535	4567.19	1380	1353.73	10648	4490.57
YLD (kg ha-1)								Absent	Region 3	829	3704	4081.65	1204.11	1353.73	7925.07	4051.54		Absent	Origin3	373	4724	4407.6	1352.73	1353.05	9901.43	4405.52
YLD (kg ha-1)								Present	Region 1	56	264	4507.99	1177.76	1531.54	9004.69	4941.89		Present	Origin1	31	490	4029.03	1342.65	1349.02	8459.16	4198.53
YLD (kg ha-1)								Present	Region 2	67	408	4141.45	1293.1	1352.39	8903.67	4251.35		Present	Origin2	4	92	4201.75	1118.94	1352.39	6256.81	4254.56
YLD (kg ha-1)								Present	Region 3	67	298	3788.29	1216.57	1349.02	7261.68	3865.52		Present	Origin3	32	388	4247.29	1193.47	1531.54	9004.69	4506.65
YLD (kg ha-1)	Ppd_B1_S64	898	12138	4445.49	1351.7	1349.02	10659.6	Absent	Region 1	628	2897	4811.59	1368.23	1531.54	10659.6	4815.71		Absent	Origin1	218	3066	4378.42	1339.55	1349.02	10659.6	4395.32
YLD (kg ha-1)								Absent	Region 2	665	3209	4445.84	1361.86	1352.39	10648	4399.87		Absent	Origin2	159	2396	4536.19	1326.1	1352.39	10648	4496.2
YLD (kg ha-1)								Absent	Region 3	656	2964	4052.24	1154.97	1349.02	7846.27	4043.04		Absent	Origin3	288	3608	4413.84	1334.4	1353.73	9901.43	4424.57
YLD (kg ha-1)								Present	Region 1	210	987	4676.34	1324.23	1562.52	10401.8	4708.56		Present	Origin1	36	487	4554.06	1308.07	1623.13	10401.8	4501.46
YLD (kg ha-1)								Present	Region 2	233	1076	4677.99	1440.08	1353.05	9224.93	4528.08		Present	Origin2	87	1189	4607.64	1465.31	1375.2	9224.93	4477.66
YLD (kg ha-1)								Present	Region 3	233	1005	4073.26	1337.71	1356.43	7925.07	4006.95		Present	Origin3	110	1392	4344.5	1360.44	1353.05	9408.8	4371.09
YLD (kg ha-1)	Ppd_A1	802	10625	4429.36	1365.96	1349.02	10648	Absent	Region 1	397	1933	4784.1	1356.28	1615.05	10401.8	4855.77		Absent	Origin1	114	1507	4342.65	1331.03	1373.94	10401.8	4434.75			4429.28	1365.89	1349.02	10648		802	10625
YLD (kg ha-1)								Absent	Region 2	425	2047	4628.13	1419.38	1352.39	10648	4441.15		Absent	Origin2	134	2185	4603.42	1404.16	1352.39	10648	4537.78
YLD (kg ha-1)								Absent	Region 3	425	1934	4074.91	1282.73	1353.73	7925.07	4043.4		Absent	Origin3	178	2222	4500.21	1401.19	1353.05	9901.43	4431.01
YLD (kg ha-1)								Present	Region 1	352	1494	4676.63	1383.47	1544.34	10118	4755.56		Present	Origin1	123	1590	4343.24	1376.84	1349.02	9327.98	4339.03
YLD (kg ha-1)								Present	Region 2	375	1714	4341.34	1341.59	1359.12	8903	4258.74		Present	Origin2	79	958	4454.86	1336.14	1470.92	10118	4345.83
YLD (kg ha-1)								Present	Region 3	369	1503	4013.11	1180.61	1349.02	7854.36	4023.65		Present	Origin3	174	2163	4293.17	1295.06	1359.12	9507.54	4382.63
YLD (kg ha-1)	Ppd_D1	923	12717	4431.84	1349.63	1347	10659.6	Absent	Region 1	196	907	4632.21	1360.17	1652.1	10118	4784.43		Absent	Origin1	48	561	4296.67	1346.74	1373.94	8356.11	4294.17			4431.77	1349.57	1347	10659.6
YLD (kg ha-1)								Absent	Region 2	213	962	4624.99	1396.48	1385.15	9224.93	4457.85		Absent	Origin2	45	635	4771.66	1543.71	1470.92	10118	4642.56
YLD (kg ha-1)								Absent	Region 3	208	854	4042.16	1304.88	1356.43	7854.36	4031.07		Absent	Origin3	121	1527	4362.94	1302.11	1356.43	9507.54	4426.8
YLD (kg ha-1)								Present	Region 1	672	3081	4859.97	1350.91	1531.54	10659.6	4802.26		Present	Origin1	247	3707	4340.02	1342.45	1347	10659.6	4351.01
YLD (kg ha-1)								Present	Region 2	708	3641	4417.1	1367.06	1352.39	10648	4345.75		Present	Origin2	198	2973	4547.06	1331.95	1352.39	10648	4417.08
YLD (kg ha-1)								Present	Region 3	707	3272	4034.46	1166.61	1347	7898.14	3969.27		Present	Origin3	264	3314	4420.68	1338.43	1353.05	9901.43	4399.88
TW (kg hL-1)	Fhb1	1147	13486	72.7021	6.21403	32.508	107.07	Absent	Region 1	1003	4378	73.1043	6.74711	39.99	84.108	74.1892
TW (kg hL-1)								Absent	Region 2	1060	3558	72.1053	6.21453	32.895	107.07	71.9565
TW (kg hL-1)								Absent	Region 3	1058	4672	73.1702	4.79687	32.508	86.301	73.379
TW (kg hL-1)								Present	Region 1	83	290	67.548	11.8801	37.539	83.463	73.9827
TW (kg hL-1)								Present	Region 2	84	270	73.0365	5.56406	45.279	85.011	72.2107
TW (kg hL-1)								Present	Region 3	83	318	71.3826	7.14889	34.314	83.463	72.2278
TW (kg hL-1)	Fhb_1B_Jamestown	689	8517	72.0342	6.70375	32.508	107.07	Absent	Region 1	475	2227	71.2474	7.90387	37.539	84.108	74.0817
TW (kg hL-1)								Absent	Region 2	525	2067	71.708	6.55592	32.895	99.975	72.2884
TW (kg hL-1)								Absent	Region 3	522	2200	72.6257	5.24981	32.508	86.301	73.3326
TW (kg hL-1)								Present	Region 1	158	741	71.8227	8.3961	39.861	82.302	74.5316
TW (kg hL-1)								Present	Region 2	164	604	72.6115	6.0827	37.41	107.07	72.4245
TW (kg hL-1)								Present	Region 3	163	678	73.4099	4.84409	45.924	83.463	73.7087
TW (kg hL-1)	Fhb_1A_Neuse	664	8241	72.0366	6.7409	32.508	107.07	Absent	Region 1	404	1948	71.1314	8.20389	37.539	84.108	74.137
TW (kg hL-1)								Absent	Region 2	436	1711	72.041	6.16285	32.895	99.975	72.4625
TW (kg hL-1)								Absent	Region 3	434	1874	72.9963	4.94142	38.958	86.301	73.5362
TW (kg hL-1)								Present	Region 1	210	931	71.7659	7.9126	42.57	82.302	74.4259
TW (kg hL-1)								Present	Region 2	228	870	71.8833	6.71306	36.765	107.07	72.1624
TW (kg hL-1)								Present	Region 3	227	907	72.414	5.92197	32.508	83.076	73.1047
TW (kg hL-1)	Lr18	383	5007	71.7247	7.58721	32.895	107.07	Absent	Region 1	160	696	69.8033	9.4186	39.99	84.108	74.5739
TW (kg hL-1)								Absent	Region 2	161	556	72.6563	6.42169	45.537	99.975	72.3061
TW (kg hL-1)								Absent	Region 3	159	713	72.6858	5.31814	39.603	86.043	73.1903
TW (kg hL-1)								Present	Region 1	222	1120	69.9964	9.98545	37.539	83.463	74.3895
TW (kg hL-1)								Present	Region 2	222	862	72.7325	6.20567	32.895	107.07	72.2802
TW (kg hL-1)								Present	Region 3	222	1060	72.8575	5.27549	34.314	86.301	73.6635
TW (kg hL-1)	Lr9	1018	12226	72.6468	6.40987	32.508	107.07	Absent	Region 1	827	3635	72.3577	7.69552	37.539	84.108	74.3934
TW (kg hL-1)								Absent	Region 2	867	3061	72.2002	6.2602	32.895	107.07	72.2387
TW (kg hL-1)								Absent	Region 3	863	3828	73.2178	5.116	32.508	86.301	73.6273
TW (kg hL-1)								Present	Region 1	132	606	72.8884	7.0143	40.764	82.818	73.8376
TW (kg hL-1)								Present	Region 2	148	508	72.1642	6.23676	37.41	94.686	72.5273
TW (kg hL-1)								Present	Region 3	149	588	73.2088	5.05439	42.57	84.624	73.3179
TW (kg hL-1)	Sr24_Lr24	1094	12986	72.8571	6.04171	32.508	94.686	Absent	Region 1	916	4095	73.0349	6.8312	39.861	82.689	74.1551
TW (kg hL-1)								Absent	Region 2	969	3259	72.2434	5.90519	36.765	94.686	71.9056
TW (kg hL-1)								Absent	Region 3	966	4326	73.0601	4.9559	32.508	86.301	73.3182
TW (kg hL-1)								Present	Region 1	117	458	72.9481	8.19394	43.473	83.463	74.6968
TW (kg hL-1)								Present	Region 2	122	372	73.0105	6.41457	32.895	89.397	72.5137
TW (kg hL-1)								Present	Region 3	122	476	73.477	5.69727	38.958	84.624	73.3227
TW (kg hL-1)	Yr17_Lr37_Sr38	1072	12727	72.7195	6.19911	32.508	107.07	Absent	Region 1	474	2096	73.6757	6.46345	44.376	82.947	74.1234
TW (kg hL-1)								Absent	Region 2	492	1529	71.8647	6.29173	36.765	107.07	71.7359
TW (kg hL-1)								Absent	Region 3	491	2202	73.1916	4.88902	32.508	86.043	73.2304
TW (kg hL-1)								Present	Region 1	547	2344	72.0199	7.84908	39.861	84.108	74.2888
TW (kg hL-1)								Present	Region 2	578	2025	72.4208	6.10396	32.895	99.975	72.1821
TW (kg hL-1)								Present	Region 3	576	2531	72.9203	5.01842	39.603	86.301	73.3072
TW (kg hL-1)	Yr4BL	359	5012	71.7039	7.39784	32.895	107.07	Absent	Region 1	148	727	69.2597	10.1793	37.539	84.108	74.7986
TW (kg hL-1)								Absent	Region 2	148	632	71.9842	6.58746	32.895	99.975	72.1088
TW (kg hL-1)								Absent	Region 3	147	777	71.8894	5.84705	34.314	86.301	73.2279
TW (kg hL-1)								Present	Region 1	210	1105	70.3242	8.87388	39.861	82.173	73.6653
TW (kg hL-1)								Present	Region 2	211	801	72.8559	5.91441	37.41	107.07	73.2111
TW (kg hL-1)								Present	Region 3	209	970	73.8252	4.33779	38.958	86.043	74.3064
TW (kg hL-1)	H9	1048	12610	72.52	6.29889	32.508	107.07	Absent	Region 1	977	4252	72.5322	7.46823	37.539	83.463	74.1514
TW (kg hL-1)								Absent	Region 2	1033	3570	71.9643	6.19258	32.895	107.07	71.9051
TW (kg hL-1)								Absent	Region 3	1031	4656	72.9088	5.06608	32.508	86.301	73.2191
TW (kg hL-1)								Present	Region 1	11	47	73.1787	8.28726	42.699	81.27	73.8137
TW (kg hL-1)								Present	Region 2	12	33	72.7208	5.53599	54.954	79.077	71.8449
TW (kg hL-1)								Present	Region 3	11	52	74.1418	3.79921	63.339	83.205	73.7136
TW (kg hL-1)	H13	1104	13028	72.6906	6.20666	32.508	107.07	Absent	Region 1	928	3987	72.8332	7.23252	37.539	84.108	74.1659
TW (kg hL-1)								Absent	Region 2	980	3280	72.2222	6.10914	36.765	107.07	72.0474
TW (kg hL-1)								Absent	Region 3	978	4311	73.0468	4.94322	32.508	86.043	73.3664
TW (kg hL-1)								Present	Region 1	115	511	72.135	7.70626	42.57	82.818	74.5466
TW (kg hL-1)								Present	Region 2	121	422	71.8149	6.38725	32.895	83.592	71.4416
TW (kg hL-1)								Present	Region 3	120	517	72.8563	5.62537	34.314	86.301	72.9237
TW (kg hL-1)	Pm1a	382	5033	71.8526	7.47222	34.314	107.07	Absent	Region 1	314	1480	70.145	9.51073	39.99	84.108	74.4113
TW (kg hL-1)								Absent	Region 2	315	1149	72.7368	6.44111	45.279	107.07	72.338
TW (kg hL-1)								Absent	Region 3	314	1427	73.2846	4.49539	48.762	86.043	74.2993
TW (kg hL-1)								Present	Region 1	67	349	69.8781	10.1947	37.539	82.302	74.3722
TW (kg hL-1)								Present	Region 2	67	281	72.6626	5.30115	50.568	84.108	72.1475
TW (kg hL-1)								Present	Region 3	67	347	71.649	7.00815	34.314	86.301	72.7552
TW (kg hL-1)	Pm54	501	6473	72.1401	7.10689	32.508	107.07	Absent	Region 1	460	2279	70.7952	8.78718	37.539	84.108	74.2917
TW (kg hL-1)								Absent	Region 2	461	1622	72.8284	6.07402	32.895	107.07	72.4783
TW (kg hL-1)								Absent	Region 3	457	1956	73.2743	5.35617	32.508	86.301	73.5029
TW (kg hL-1)								Present	Region 1	40	221	70.5776	8.19569	40.764	81.786	73.9814
TW (kg hL-1)								Present	Region 2	40	174	71.5461	6.89301	45.537	85.914	71.653
TW (kg hL-1)								Present	Region 3	40	221	72.9482	4.23881	58.308	80.496	73.4924
TW (kg hL-1)	Tsn1	890	10786	72.3081	6.44754	32.508	107.07	Absent	Region 1	707	3119	71.8003	7.60051	37.539	84.108	74.2152
TW (kg hL-1)								Absent	Region 2	764	2848	71.846	6.4054	36.765	107.07	72.343
TW (kg hL-1)								Absent	Region 3	762	3368	72.9577	5.11897	32.508	86.043	73.477
TW (kg hL-1)								Present	Region 1	122	546	72.2861	7.70411	44.247	83.463	74.57
TW (kg hL-1)								Present	Region 2	123	407	72.9261	6.21378	32.895	81.786	72.2194
TW (kg hL-1)								Present	Region 3	122	498	73.2585	4.85615	52.632	86.301	73.8961
TW (kg hL-1)	Snn_1B	379	4854	71.7359	7.61717	32.895	107.07	Absent	Region 1	338	1600	69.8016	9.90171	37.539	83.463	74.6344
TW (kg hL-1)								Absent	Region 2	339	1244	72.8789	6.20702	32.895	107.07	72.8275
TW (kg hL-1)								Absent	Region 3	338	1534	72.7482	5.21321	34.314	86.301	73.7692
TW (kg hL-1)								Present	Region 1	40	172	70.4655	9.45778	40.764	82.302	74.1258
TW (kg hL-1)								Present	Region 2	40	137	72.3017	6.63357	45.537	99.717	72.6406
TW (kg hL-1)								Present	Region 3	39	167	73.3006	4.94459	45.924	81.786	73.1552
TW (kg hL-1)	Ppd_B1_CS	905	10950	72.464	6.51477	32.508	107.07	Absent	Region 1	792	3535	71.7938	7.91749	37.539	84.108	74.2413
TW (kg hL-1)								Absent	Region 2	837	2955	72.3795	6.10124	32.895	107.07	72.4399
TW (kg hL-1)								Absent	Region 3	833	3629	73.2224	5.08389	34.314	86.301	73.5807
TW (kg hL-1)								Present	Region 1	58	267	73.9349	5.04133	39.99	82.818	74.7836
TW (kg hL-1)								Present	Region 2	67	269	70.7181	7.80255	36.765	83.463	71.4903
TW (kg hL-1)								Present	Region 3	67	295	72.272	6.18637	32.508	84.624	73.0418
TW (kg hL-1)	Ppd_B1_S64	898	10823	72.4796	6.51119	32.508	107.07	Absent	Region 1	630	2785	71.9711	7.96775	37.539	83.463	74.3464
TW (kg hL-1)								Absent	Region 2	665	2355	72.3624	6.18346	32.895	107.07	72.3404
TW (kg hL-1)								Absent	Region 3	661	2910	73.1645	5.16109	32.508	86.301	73.5759
TW (kg hL-1)								Present	Region 1	212	968	71.9743	7.19776	40.764	84.108	74.2083
TW (kg hL-1)								Present	Region 2	232	826	71.9102	6.47126	42.699	99.975	72.366
TW (kg hL-1)								Present	Region 3	233	979	73.1522	5.23941	39.603	85.398	73.384
TW (kg hL-1)	Ppd_A1	641	7391	72.2405	6.67672	32.508	107.07	Absent	Region 1	313	1412	71.7541	7.58594	39.99	84.108	73.9849
TW (kg hL-1)								Absent	Region 2	338	1249	72.0995	6.58987	37.41	92.88	71.9885
TW (kg hL-1)								Absent	Region 3	339	1452	72.7806	5.50915	32.895	86.301	73.4734
TW (kg hL-1)								Present	Region 1	286	1124	71.4126	8.1979	37.539	82.302	73.6734
TW (kg hL-1)								Present	Region 2	300	991	72.4481	6.30232	36.765	107.07	72.1836
TW (kg hL-1)								Present	Region 3	299	1163	72.9315	5.33376	32.508	86.043	73.5603
TW (kg hL-1)	Ppd_D1	729	8460	72.6747	6.54183	32.508	107.07	Absent	Region 1	157	688	71.352	8.23304	39.861	81.657	73.8363
TW (kg hL-1)								Absent	Region 2	168	578	73.1241	5.57256	45.537	94.686	72.7567
TW (kg hL-1)								Absent	Region 3	167	674	72.436	6.00758	32.508	86.043	73.1411
TW (kg hL-1)								Present	Region 1	528	2243	72.5841	7.5074	37.539	84.108	73.9683
TW (kg hL-1)								Present	Region 2	559	1897	72.2628	6.48272	36.765	107.07	72.3055
TW (kg hL-1)								Present	Region 3	559	2380	73.4291	5.19229	32.895	86.301	73.4004
HD (Julian days)	Fhb1	1146	9988	100.159	11.442	62	131	Absent	Region 1	1003	3449	106.702	10.8451	76	131	108.024
HD (Julian days)								Absent	Region 2	1046	3076	95.8322	9.99316	62	123	96.9424
HD (Julian days)								Absent	Region 3	997	2771	96.5229	10.522	70	128	97.1893
HD (Julian days)								Present	Region 1	83	270	104.302	8.22241	81	126	109.595
HD (Julian days)								Present	Region 2	84	191	99.4555	8.45837	78	117	100.36
HD (Julian days)								Present	Region 3	83	231	99.4502	6.49655	85	126	98.7198
HD (Julian days)	Fhb_1B_Jamestown	688	5769	98.5006	10.5439	62	131	Absent	Region 1	475	1652	105.09	9.46047	76	131	107.752
HD (Julian days)								Absent	Region 2	521	1651	94.3522	9.3511	62	120	97.2221
HD (Julian days)								Absent	Region 3	472	1060	95.0821	9.08266	74	128	96.9217
HD (Julian days)								Present	Region 1	158	581	102.1	10.7834	77	127	107.687
HD (Julian days)								Present	Region 2	162	453	95.5188	9.85555	62	116	97.6026
HD (Julian days)								Present	Region 3	153	372	95.3979	7.84264	71	120	97.0934
HD (Julian days)	Fhb_1A_Neuse	663	5598	98.4741	10.5336	62	131	Absent	Region 1	404	1480	104.636	9.48612	77	131	107.883
HD (Julian days)								Absent	Region 2	432	1324	95.0193	9.51503	62	120	97.4898
HD (Julian days)								Absent	Region 3	392	945	95.5767	8.74005	74	128	97.1066
HD (Julian days)								Present	Region 1	210	689	103.295	10.7626	76	128	107.493
HD (Julian days)								Present	Region 2	226	707	93.8324	9.47726	65	117	96.9131
HD (Julian days)								Present	Region 3	207	453	94.3951	8.70183	71	124	96.7038
HD (Julian days)	Lr18	382	3438	99.7159	9.33757	77	131	Absent	Region 1	160	588	103.085	9.1556	77	126	108.064
HD (Julian days)								Absent	Region 2	159	352	94.7926	8.64063	78	114	97.2369
HD (Julian days)								Absent	Region 3	151	360	97.3583	7.05268	82	123	97.5142
HD (Julian days)								Present	Region 1	222	942	103.351	10.1877	77	131	108.43
HD (Julian days)								Present	Region 2	222	567	97.172	8.58603	78	120	99.058
HD (Julian days)								Present	Region 3	221	629	97.5199	6.98668	78	119	97.5535
HD (Julian days)	Lr9	1017	8764	99.4851	11.498	62	131	Absent	Region 1	827	2820	106.079	10.5456	76	131	108.013
HD (Julian days)								Absent	Region 2	863	2574	95.5718	9.85116	62	123	97.1577
HD (Julian days)								Absent	Region 3	812	2139	95.7387	10.3825	70	128	97.231
HD (Julian days)								Present	Region 1	132	450	106.799	10.4414	77	129	108.21
HD (Julian days)								Present	Region 2	148	452	94.7157	9.73669	62	117	96.0765
HD (Julian days)								Present	Region 3	139	329	94.4924	10.8392	71	127	97.1396
HD (Julian days)	Sr24_Lr24	1093	9730	100.039	11.4941	62	131	Absent	Region 1	916	3226	106.338	10.9135	76	131	108.111
HD (Julian days)								Absent	Region 2	956	2862	96.074	10.0467	62	123	97.1872
HD (Julian days)								Absent	Region 3	918	2656	96.622	10.3126	70	128	97.2914
HD (Julian days)								Present	Region 1	117	375	106.662	10.1201	78	129	107.99
HD (Julian days)								Present	Region 2	122	311	95.6801	9.76885	75	118	96.5958
HD (Julian days)								Present	Region 3	110	300	96.6233	10.4024	75	124	96.8503
HD (Julian days)	Yr17_Lr37_Sr38	1071	9423	100.307	11.4472	62	131	Absent	Region 1	474	1689	108.156	10.5973	78	131	108.727
HD (Julian days)								Absent	Region 2	484	1312	98.0088	10.2219	62	123	98.4387
HD (Julian days)								Absent	Region 3	479	1398	97.3884	10.575	70	128	98.0742
HD (Julian days)								Present	Region 1	547	1864	105.254	10.6112	76	131	107.639
HD (Julian days)								Present	Region 2	571	1697	94.7	9.51252	63	120	95.9117
HD (Julian days)								Present	Region 3	536	1463	96.296	9.89842	71	126	96.4959
HD (Julian days)	Yr4BL	358	3345	100.3	9.87113	62	131	Absent	Region 1	148	633	104.779	8.87396	76	131	108.194
HD (Julian days)								Absent	Region 2	148	455	96.5813	9.25942	67	120	97.9766
HD (Julian days)								Absent	Region 3	145	497	97.9578	7.40179	77	123	97.1837
HD (Julian days)								Present	Region 1	210	820	106.067	8.92749	77	126	108.058
HD (Julian days)								Present	Region 2	208	515	94.6039	9.20298	62	117	97.7359
HD (Julian days)								Present	Region 3	179	425	96.1271	8.13552	71	117	97.4391
HD (Julian days)	H9	1047	9441	100.449	11.4114	62	131	Absent	Region 1	977	3386	107.427	10.0728	76	131	108.125
HD (Julian days)								Absent	Region 2	1022	3104	96.1556	9.98713	62	123	97.1193
HD (Julian days)								Absent	Region 3	970	2856	96.8557	10.3459	70	128	97.3085
HD (Julian days)								Present	Region 1	11	39	106.026	10.8688	82	122	108.507
HD (Julian days)								Present	Region 2	11	25	96.48	10.3848	81	115	98.6563
HD (Julian days)								Present	Region 3	11	31	95.3226	8.74981	80	117	97.5562
HD (Julian days)	H13	1103	9687	100.274	11.3903	62	131	Absent	Region 1	928	3186	106.819	10.7279	77	131	108.188
HD (Julian days)								Absent	Region 2	970	2850	96.1445	9.99409	62	123	97.1388
HD (Julian days)								Absent	Region 3	934	2648	96.9298	10.3568	70	128	97.2974
HD (Julian days)								Present	Region 1	115	411	104.865	10.095	76	128	108.023
HD (Julian days)								Present	Region 2	118	318	96.3616	9.24737	67	118	97.6887
HD (Julian days)								Present	Region 3	108	274	97.1022	8.92072	77	126	97.2953
HD (Julian days)	Pm1a	381	3433	99.5183	9.45443	67	131	Absent	Region 1	314	1231	102.579	10.0063	76	126	107.931
HD (Julian days)								Absent	Region 2	313	713	95.1781	8.48928	67	116	97.0863
HD (Julian days)								Absent	Region 3	304	732	96.8948	6.83526	77	123	96.9613
HD (Julian days)								Present	Region 1	67	303	104.65	9.93328	77	131	109.211
HD (Julian days)								Present	Region 2	67	208	99.1659	8.88018	78	120	100.111
HD (Julian days)								Present	Region 3	67	246	98.565	7.50523	78	119	98.3799
HD (Julian days)	Pm54	500	4225	99.5053	10.1261	62	131	Absent	Region 1	460	1759	103.825	10.0425	77	131	108.098
HD (Julian days)								Absent	Region 2	455	1061	95.2813	8.98181	62	120	98.074
HD (Julian days)								Absent	Region 3	402	1012	96.4634	7.5853	71	119	97.2575
HD (Julian days)								Present	Region 1	40	173	106.09	10.0146	76	126	107.878
HD (Julian days)								Present	Region 2	40	121	92.0826	9.70102	63	112	96.0604
HD (Julian days)								Present	Region 3	37	99	96.6869	8.76408	77	123	97.2903
HD (Julian days)	Tsn1	889	7576	99.8369	11.2141	62	131	Absent	Region 1	707	2375	106.82	10.2297	76	131	108.095
HD (Julian days)								Absent	Region 2	762	2430	95.637	9.67139	62	123	97.0756
HD (Julian days)								Absent	Region 3	712	1721	96.4962	10.4809	71	128	97.2491
HD (Julian days)								Present	Region 1	122	426	102.331	10.9896	77	130	108.109
HD (Julian days)								Present	Region 2	122	320	97.0951	8.83322	78	117	97.8263
HD (Julian days)								Present	Region 3	114	304	97.1579	9.38899	77	126	97.1927
HD (Julian days)	Snn_1B	378	3349	99.4163	9.21384	67	130	Absent	Region 1	338	1343	102.962	9.62383	76	130	108.289
HD (Julian days)								Absent	Region 2	337	820	95.989	8.75155	67	117	97.507
HD (Julian days)								Absent	Region 3	331	895	97.3184	6.85143	77	119	97.0636
HD (Julian days)								Present	Region 1	40	143	102.109	9.77517	79	120.5	108.539
HD (Julian days)								Present	Region 2	40	77	95.4286	8.37042	78	114	97.7164
HD (Julian days)								Present	Region 3	37	71	97.2817	6.87684	82	110	97.7455
HD (Julian days)	Ppd_B1_CS	904	7689	99.077	11.2283	62	131	Absent	Region 1	792	2714	105.061	10.326	76	131	108.064
HD (Julian days)								Absent	Region 2	833	2407	95.1097	9.71336	62	120	96.6187
HD (Julian days)								Absent	Region 3	771	1963	95.622	10.2331	70	126	96.9956
HD (Julian days)								Present	Region 1	58	186	108.847	9.96369	88	129	108.176
HD (Julian days)								Present	Region 2	66	263	95.3232	9.94595	72	123	97.354
HD (Julian days)								Present	Region 3	67	156	94.3333	11.2911	75	126	98.1848
HD (Julian days)	Ppd_B1_S64	897	7610	99.0108	11.2413	62	131	Absent	Region 1	630	2168	105.306	10.6471	76	131	108.282
HD (Julian days)								Absent	Region 2	660	1958	95.6907	9.49841	63	123	97.1672
HD (Julian days)								Absent	Region 3	631	1641	95.6545	10.1768	70	126	97.2862
HD (Julian days)								Present	Region 1	212	699	105.157	9.33263	77	129	107.486
HD (Julian days)								Present	Region 2	232	681	93.2416	10.202	62	117	95.1578
HD (Julian days)								Present	Region 3	203	463	94.6782	10.8268	74	125	96.5974
HD (Julian days)	Ppd_A1	802	6785	99.9054	11.0794	62	131	Absent	Region 1	397	1437	105.917	10.4217	76	131	108.249
HD (Julian days)								Absent	Region 2	423	1360	96.365	9.11222	67	119	97.7194
HD (Julian days)								Absent	Region 3	388	1009	97.2022	9.66691	71	126	97.4332
HD (Julian days)								Present	Region 1	354	1097	105.814	10.7322	77	131	107.977
HD (Julian days)								Present	Region 2	374	1083	95.3047	10.2008	62	123	97.2542
HD (Julian days)								Present	Region 3	351	799	96.6583	10.317	76	128	97.1668
HD (Julian days)	Ppd_D1	923	8013	99.6075	11.3311	62	131	Absent	Region 1	198	638	106.795	9.05637	83	128	109.502
HD (Julian days)								Absent	Region 2	213	665	95.2301	10.2126	62	118	97.8958
HD (Julian days)								Absent	Region 3	194	456	97.5548	10.2218	76	128	98.5236
HD (Julian days)								Present	Region 1	673	2358	105.732	10.8386	76	131	107.692
HD (Julian days)								Present	Region 2	702	2081	95.8697	9.7665	62	121	97.2739
HD (Julian days)								Present	Region 3	669	1815	95.5289	10.208	70	126	96.8277

## Sheet: Table S8
Trait (Units)	Marker	Comparison				P-value (P<0.05 in green and * to the right)			Trait	Marker	Comparison				P-value (P<0.05 in green and * to the right)
		Group1		Group2							Group1		Group2
		Marker	Region	Marker	Region						Marker	Origin	Marker	Origin
YLD (kg ha-1)	Fhb1	Absent	Region 1	Absent	Region 2	0.45267			YLD	Fhb1	Absent	Origin 1	Absent	Origin 2	0.00128	*
YLD (kg ha-1)		Absent	Region 1	Absent	Region 3	0.00779	*		YLD		Absent	Origin 1	Absent	Origin 3	0.99999
YLD (kg ha-1)		Absent	Region 2	Absent	Region 3	0.67843			YLD		Absent	Origin 2	Absent	Origin 3	0.00022	*
YLD (kg ha-1)		Present	Region 1	Present	Region 2	0.43447			YLD		Present	Origin 1	Present	Origin 2	0.99999
YLD (kg ha-1)		Present	Region 1	Present	Region 3	0.00057	*		YLD		Present	Origin 1	Present	Origin 3	0.55044
YLD (kg ha-1)		Present	Region 2	Present	Region 3	0.28326			YLD		Present	Origin 2	Present	Origin 3	0.87527
YLD (kg ha-1)		Absent	Region 1	Present	Region 1	0.71244			YLD		Absent	Origin 1	Present	Origin 1	0.79303
YLD (kg ha-1)		Absent	Region 2	Present	Region 2	0.433			YLD		Absent	Origin 2	Present	Origin 2	0.3096
YLD (kg ha-1)		Absent	Region 3	Present	Region 3	0.00017	*		YLD		Absent	Origin 3	Present	Origin 3	0.04781	*
YLD (kg ha-1)	Fhb_1B_Jamestown	Absent	Region 1	Absent	Region 2	0.73907			YLD	Fhb_1B_Jamestown	Absent	Origin 1	Absent	Origin 2	0.77941
YLD (kg ha-1)		Absent	Region 1	Absent	Region 3	0.04032	*		YLD		Absent	Origin 1	Absent	Origin 3	0.81939
YLD (kg ha-1)		Absent	Region 2	Absent	Region 3	0.71187			YLD		Absent	Origin 2	Absent	Origin 3	0.99983
YLD (kg ha-1)		Present	Region 1	Present	Region 2	0.24097			YLD		Present	Origin 1	Present	Origin 2	0.36158
YLD (kg ha-1)		Present	Region 1	Present	Region 3	0.0088	*		YLD		Present	Origin 1	Present	Origin 3	0.99999
YLD (kg ha-1)		Present	Region 2	Present	Region 3	0.88667			YLD		Present	Origin 2	Present	Origin 3	0.3499
YLD (kg ha-1)		Absent	Region 1	Present	Region 1	0.74939			YLD		Absent	Origin 1	Present	Origin 1	0.9942
YLD (kg ha-1)		Absent	Region 2	Present	Region 2	0.03056	*		YLD		Absent	Origin 2	Present	Origin 2	0.08862
YLD (kg ha-1)		Absent	Region 3	Present	Region 3	0.79691			YLD		Absent	Origin 3	Present	Origin 3	0.99998
YLD (kg ha-1)	Fhb_1A_Neuse	Absent	Region 1	Absent	Region 2	0.68345			YLD	Fhb_1A_Neuse	Absent	Origin 1	Absent	Origin 2	1
YLD (kg ha-1)		Absent	Region 1	Absent	Region 3	0.03117	*		YLD		Absent	Origin 1	Absent	Origin 3	0.94449
YLD (kg ha-1)		Absent	Region 2	Absent	Region 3	0.71525			YLD		Absent	Origin 2	Absent	Origin 3	0.94857
YLD (kg ha-1)		Present	Region 1	Present	Region 2	0.56932			YLD		Present	Origin 1	Present	Origin 2	0.99941
YLD (kg ha-1)		Present	Region 1	Present	Region 3	0.03317	*		YLD		Present	Origin 1	Present	Origin 3	0.05983
YLD (kg ha-1)		Present	Region 2	Present	Region 3	0.81941			YLD		Present	Origin 2	Present	Origin 3	0.17086
YLD (kg ha-1)		Absent	Region 1	Present	Region 1	0.64337			YLD		Absent	Origin 1	Present	Origin 1	0.02455	*
YLD (kg ha-1)		Absent	Region 2	Present	Region 2	0.07169			YLD		Absent	Origin 2	Present	Origin 2	0.08967
YLD (kg ha-1)		Absent	Region 3	Present	Region 3	0.61928			YLD		Absent	Origin 3	Present	Origin 3	0.98875
YLD (kg ha-1)	Lr18	Absent	Region 1	Absent	Region 2	0.4602			YLD	Lr18	Absent	Origin 1	Absent	Origin 2	1
YLD (kg ha-1)		Absent	Region 1	Absent	Region 3	0.01012	*		YLD		Absent	Origin 1	Absent	Origin 3	0.97203
YLD (kg ha-1)		Absent	Region 2	Absent	Region 3	0.72143			YLD		Absent	Origin 2	Absent	Origin 3	0.97372
YLD (kg ha-1)		Present	Region 1	Present	Region 2	0.20207			YLD		Present	Origin 1	Present	Origin 2	0.48524
YLD (kg ha-1)		Present	Region 1	Present	Region 3	0.02526	*		YLD		Present	Origin 1	Present	Origin 3	0.99994
YLD (kg ha-1)		Present	Region 2	Present	Region 3	0.98333			YLD		Present	Origin 2	Present	Origin 3	0.57041
YLD (kg ha-1)		Absent	Region 1	Present	Region 1	0.98772			YLD		Absent	Origin 1	Present	Origin 1	0.86564
YLD (kg ha-1)		Absent	Region 2	Present	Region 2	0.57395			YLD		Absent	Origin 2	Present	Origin 2	0.99756
YLD (kg ha-1)		Absent	Region 3	Present	Region 3	0.21265			YLD		Absent	Origin 3	Present	Origin 3	0.9997
YLD (kg ha-1)	Lr9	Absent	Region 1	Absent	Region 2	0.44108			YLD	Lr9	Absent	Origin 1	Absent	Origin 2	0.00193	*
YLD (kg ha-1)		Absent	Region 1	Absent	Region 3	0.00994	*		YLD		Absent	Origin 1	Absent	Origin 3	0.97801
YLD (kg ha-1)		Absent	Region 2	Absent	Region 3	0.72961			YLD		Absent	Origin 2	Absent	Origin 3	0.01368	*
YLD (kg ha-1)		Present	Region 1	Present	Region 2	0.79793			YLD		Present	Origin 1	Present	Origin 2	0.40003
YLD (kg ha-1)		Present	Region 1	Present	Region 3	0.03953	*		YLD		Present	Origin 1	Present	Origin 3	0.99987
YLD (kg ha-1)		Present	Region 2	Present	Region 3	0.63837			YLD		Present	Origin 2	Present	Origin 3	0.25406
YLD (kg ha-1)		Absent	Region 1	Present	Region 1	0.1037			YLD		Absent	Origin 1	Present	Origin 1	0.99999
YLD (kg ha-1)		Absent	Region 2	Present	Region 2	1			YLD		Absent	Origin 2	Present	Origin 2	0.01507	*
YLD (kg ha-1)		Absent	Region 3	Present	Region 3	0.97367			YLD		Absent	Origin 3	Present	Origin 3	1
YLD (kg ha-1)	Sr24_Lr24	Absent	Region 1	Absent	Region 2	0.45402			YLD	Sr24_Lr24	Absent	Origin 1	Absent	Origin 2	0.00024	*
YLD (kg ha-1)		Absent	Region 1	Absent	Region 3	0.00795	*		YLD		Absent	Origin 1	Absent	Origin 3	1
YLD (kg ha-1)		Absent	Region 2	Absent	Region 3	0.68058			YLD		Absent	Origin 2	Absent	Origin 3	0.00013	*
YLD (kg ha-1)		Present	Region 1	Present	Region 2	0.58136			YLD		Present	Origin 1	Present	Origin 2	0.99999
YLD (kg ha-1)		Present	Region 1	Present	Region 3	0.00426	*		YLD		Present	Origin 1	Present	Origin 3	0.99751
YLD (kg ha-1)		Present	Region 2	Present	Region 3	0.44099			YLD		Present	Origin 2	Present	Origin 3	0.99416
YLD (kg ha-1)		Absent	Region 1	Present	Region 1	0.98176			YLD		Absent	Origin 1	Present	Origin 1	1
YLD (kg ha-1)		Absent	Region 2	Present	Region 2	1			YLD		Absent	Origin 2	Present	Origin 2	0.6054
YLD (kg ha-1)		Absent	Region 3	Present	Region 3	0.3965			YLD		Absent	Origin 3	Present	Origin 3	0.99214
YLD (kg ha-1)	Yr17_Lr37_Sr38	Absent	Region 1	Absent	Region 2	0.04022	*		YLD	Yr17_Lr37_Sr38	Absent	Origin 1	Absent	Origin 2	0.67951
YLD (kg ha-1)		Absent	Region 1	Absent	Region 3	0.00175	*		YLD		Absent	Origin 1	Absent	Origin 3	0.8635
YLD (kg ha-1)		Absent	Region 2	Absent	Region 3	0.97197			YLD		Absent	Origin 2	Absent	Origin 3	0.27929
YLD (kg ha-1)		Present	Region 1	Present	Region 2	0.96226			YLD		Present	Origin 1	Present	Origin 2	0.99932
YLD (kg ha-1)		Present	Region 1	Present	Region 3	0.01749	*		YLD		Present	Origin 1	Present	Origin 3	0.60434
YLD (kg ha-1)		Present	Region 2	Present	Region 3	0.22642			YLD		Present	Origin 2	Present	Origin 3	0.13981
YLD (kg ha-1)		Absent	Region 1	Present	Region 1	0.99757			YLD		Absent	Origin 1	Present	Origin 1	2e-05	*
YLD (kg ha-1)		Absent	Region 2	Present	Region 2	0	*		YLD		Absent	Origin 2	Present	Origin 2	0.15327
YLD (kg ha-1)		Absent	Region 3	Present	Region 3	0.00126	*		YLD		Absent	Origin 3	Present	Origin 3	1e-05	*
YLD (kg ha-1)	Yr4BL	Absent	Region 1	Absent	Region 2	0.44892			YLD	Yr4BL	Absent	Origin 1	Absent	Origin 2	0.85943
YLD (kg ha-1)		Absent	Region 1	Absent	Region 3	0.00558	*		YLD		Absent	Origin 1	Absent	Origin 3	0.05831
YLD (kg ha-1)		Absent	Region 2	Absent	Region 3	0.62201			YLD		Absent	Origin 2	Absent	Origin 3	0.50378
YLD (kg ha-1)		Present	Region 1	Present	Region 2	0.62105			YLD		Present	Origin 1	Present	Origin 2	0.06631
YLD (kg ha-1)		Present	Region 1	Present	Region 3	0.33684			YLD		Present	Origin 1	Present	Origin 3	0.01832	*
YLD (kg ha-1)		Present	Region 2	Present	Region 3	0.99901			YLD		Present	Origin 2	Present	Origin 3	0.99999
YLD (kg ha-1)		Absent	Region 1	Present	Region 1	0.20376			YLD		Absent	Origin 1	Present	Origin 1	0.00392	*
YLD (kg ha-1)		Absent	Region 2	Present	Region 2	0.90442			YLD		Absent	Origin 2	Present	Origin 2	0.99987
YLD (kg ha-1)		Absent	Region 3	Present	Region 3	4e-05	*		YLD		Absent	Origin 3	Present	Origin 3	0.29721
YLD (kg ha-1)	H9	Absent	Region 1	Absent	Region 2	0.45216			YLD	H9	Absent	Origin 1	Absent	Origin 2	1e-05	*
YLD (kg ha-1)		Absent	Region 1	Absent	Region 3	0.00618	*		YLD		Absent	Origin 1	Absent	Origin 3	1
YLD (kg ha-1)		Absent	Region 2	Absent	Region 3	0.63844			YLD		Absent	Origin 2	Absent	Origin 3	1e-05	*
YLD (kg ha-1)		Present	Region 1	Present	Region 2	0.25578			YLD		Present	Origin 1	Present	Origin 2	0.94615
YLD (kg ha-1)		Present	Region 1	Present	Region 3	0.00695	*		YLD		Present	Origin 1	Present	Origin 3	0.9997
YLD (kg ha-1)		Present	Region 2	Present	Region 3	0.83797			YLD		Present	Origin 2	Present	Origin 3	0.99822
YLD (kg ha-1)		Absent	Region 1	Present	Region 1	0.99293			YLD		Absent	Origin 1	Present	Origin 1	0.99814
YLD (kg ha-1)		Absent	Region 2	Present	Region 2	0.97168			YLD		Absent	Origin 2	Present	Origin 2	1
YLD (kg ha-1)		Absent	Region 3	Present	Region 3	0.98296			YLD		Absent	Origin 3	Present	Origin 3	1
YLD (kg ha-1)	H13	Absent	Region 1	Absent	Region 2	0.43837			YLD	H13	Absent	Origin 1	Absent	Origin 2	0.00556	*
YLD (kg ha-1)		Absent	Region 1	Absent	Region 3	0.00785	*		YLD		Absent	Origin 1	Absent	Origin 3	1
YLD (kg ha-1)		Absent	Region 2	Absent	Region 3	0.69347			YLD		Absent	Origin 2	Absent	Origin 3	0.00195	*
YLD (kg ha-1)		Present	Region 1	Present	Region 2	0.4282			YLD		Present	Origin 1	Present	Origin 2	0.14777
YLD (kg ha-1)		Present	Region 1	Present	Region 3	0.00077	*		YLD		Present	Origin 1	Present	Origin 3	0.87925
YLD (kg ha-1)		Present	Region 2	Present	Region 3	0.33223			YLD		Present	Origin 2	Present	Origin 3	0.91071
YLD (kg ha-1)		Absent	Region 1	Present	Region 1	0.00099	*		YLD		Absent	Origin 1	Present	Origin 1	0.60128
YLD (kg ha-1)		Absent	Region 2	Present	Region 2	0.00249	*		YLD		Absent	Origin 2	Present	Origin 2	0.09818
YLD (kg ha-1)		Absent	Region 3	Present	Region 3	0.94543			YLD		Absent	Origin 3	Present	Origin 3	0.10153
YLD (kg ha-1)	Pm1a	Absent	Region 1	Absent	Region 2	0.2945			YLD	Pm1a	Absent	Origin 1	Absent	Origin 2	0.23795
YLD (kg ha-1)		Absent	Region 1	Absent	Region 3	0.08145			YLD		Absent	Origin 1	Absent	Origin 3	0.99875
YLD (kg ha-1)		Absent	Region 2	Absent	Region 3	0.99649			YLD		Absent	Origin 2	Absent	Origin 3	0.20586
YLD (kg ha-1)		Present	Region 1	Present	Region 2	0.27125			YLD		Present	Origin 1	Present	Origin 2	0.99656
YLD (kg ha-1)		Present	Region 1	Present	Region 3	0.00493	*		YLD		Present	Origin 1	Present	Origin 3	0.85949
YLD (kg ha-1)		Present	Region 2	Present	Region 3	0.78607			YLD		Present	Origin 2	Present	Origin 3	0.99274
YLD (kg ha-1)		Absent	Region 1	Present	Region 1	0.28974			YLD		Absent	Origin 1	Present	Origin 1	0.03832	*
YLD (kg ha-1)		Absent	Region 2	Present	Region 2	0.25788			YLD		Absent	Origin 2	Present	Origin 2	0.65408
YLD (kg ha-1)		Absent	Region 3	Present	Region 3	0	*		YLD		Absent	Origin 3	Present	Origin 3	0.00906	*
YLD (kg ha-1)	Pm54	Absent	Region 1	Absent	Region 2	0.41255			YLD	Pm54	Absent	Origin 1	Absent	Origin 2	0.68348
YLD (kg ha-1)		Absent	Region 1	Absent	Region 3	0.02516	*		YLD		Absent	Origin 1	Absent	Origin 3	0.99988
YLD (kg ha-1)		Absent	Region 2	Absent	Region 3	0.88807			YLD		Absent	Origin 2	Absent	Origin 3	0.75179
YLD (kg ha-1)		Present	Region 1	Present	Region 2	0.82215			YLD		Present	Origin 1	Present	Origin 2	0.99822
YLD (kg ha-1)		Present	Region 1	Present	Region 3	0.08241			YLD		Present	Origin 1	Present	Origin 3	0.89399
YLD (kg ha-1)		Present	Region 2	Present	Region 3	0.76964			YLD		Present	Origin 2	Present	Origin 3	0.88813
YLD (kg ha-1)		Absent	Region 1	Present	Region 1	0.98132			YLD		Absent	Origin 1	Present	Origin 1	0.99995
YLD (kg ha-1)		Absent	Region 2	Present	Region 2	0.12073			YLD		Absent	Origin 2	Present	Origin 2	0.80035
YLD (kg ha-1)		Absent	Region 3	Present	Region 3	0.60755			YLD		Absent	Origin 3	Present	Origin 3	0.2665
YLD (kg ha-1)	Tsn1	Absent	Region 1	Absent	Region 2	0.57451			YLD	Tsn1	Absent	Origin 1	Absent	Origin 2	0.10101
YLD (kg ha-1)		Absent	Region 1	Absent	Region 3	0.01126	*		YLD		Absent	Origin 1	Absent	Origin 3	0.87248
YLD (kg ha-1)		Absent	Region 2	Absent	Region 3	0.62602			YLD		Absent	Origin 2	Absent	Origin 3	0.52173
YLD (kg ha-1)		Present	Region 1	Present	Region 2	0.66819			YLD		Present	Origin 1	Present	Origin 2	0.99996
YLD (kg ha-1)		Present	Region 1	Present	Region 3	0.03067	*		YLD		Present	Origin 1	Present	Origin 3	0.83859
YLD (kg ha-1)		Present	Region 2	Present	Region 3	0.72406			YLD		Present	Origin 2	Present	Origin 3	0.87241
YLD (kg ha-1)		Absent	Region 1	Present	Region 1	0.99955			YLD		Absent	Origin 1	Present	Origin 1	0.78971
YLD (kg ha-1)		Absent	Region 2	Present	Region 2	0.99998			YLD		Absent	Origin 2	Present	Origin 2	0.99994
YLD (kg ha-1)		Absent	Region 3	Present	Region 3	0.978			YLD		Absent	Origin 3	Present	Origin 3	0.97273
YLD (kg ha-1)	Snn_1B	Absent	Region 1	Absent	Region 2	0.95563			YLD	Snn_1B	Absent	Origin 1	Absent	Origin 2	0.31909
YLD (kg ha-1)		Absent	Region 1	Absent	Region 3	0.12338			YLD		Absent	Origin 1	Absent	Origin 3	1
YLD (kg ha-1)		Absent	Region 2	Absent	Region 3	0.64375			YLD		Absent	Origin 2	Absent	Origin 3	0.19838
YLD (kg ha-1)		Present	Region 1	Present	Region 2	0.99975			YLD		Present	Origin 1	Present	Origin 2	1
YLD (kg ha-1)		Present	Region 1	Present	Region 3	0.14084			YLD		Present	Origin 1	Present	Origin 3	0.99999
YLD (kg ha-1)		Present	Region 2	Present	Region 3	0.32318			YLD		Present	Origin 2	Present	Origin 3	0.9998
YLD (kg ha-1)		Absent	Region 1	Present	Region 1	0.10359			YLD		Absent	Origin 1	Present	Origin 1	0.55581
YLD (kg ha-1)		Absent	Region 2	Present	Region 2	0.9873			YLD		Absent	Origin 2	Present	Origin 2	0.99108
YLD (kg ha-1)		Absent	Region 3	Present	Region 3	0.06499			YLD		Absent	Origin 3	Present	Origin 3	0.10549
YLD (kg ha-1)	Ppd_B1_CS	Absent	Region 1	Absent	Region 2	0.79882			YLD	Ppd_B1_CS	Absent	Origin 1	Absent	Origin 2	0.77782
YLD (kg ha-1)		Absent	Region 1	Absent	Region 3	0.03806	*		YLD		Absent	Origin 1	Absent	Origin 3	0.88515
YLD (kg ha-1)		Absent	Region 2	Absent	Region 3	0.63389			YLD		Absent	Origin 2	Absent	Origin 3	0.09133
YLD (kg ha-1)		Present	Region 1	Present	Region 2	0.08924			YLD		Present	Origin 1	Present	Origin 2	0.9998
YLD (kg ha-1)		Present	Region 1	Present	Region 3	0.00038	*		YLD		Present	Origin 1	Present	Origin 3	0.02107	*
YLD (kg ha-1)		Present	Region 2	Present	Region 3	0.69787			YLD		Present	Origin 2	Present	Origin 3	0.82869
YLD (kg ha-1)		Absent	Region 1	Present	Region 1	0.18968			YLD		Absent	Origin 1	Present	Origin 1	0.01426	*
YLD (kg ha-1)		Absent	Region 2	Present	Region 2	0.0232	*		YLD		Absent	Origin 2	Present	Origin 2	0.8375
YLD (kg ha-1)		Absent	Region 3	Present	Region 3	0.08517			YLD		Absent	Origin 3	Present	Origin 3	0.74191
YLD (kg ha-1)	Ppd_B1_S64	Absent	Region 1	Absent	Region 2	0.56261			YLD	Ppd_B1_S64	Absent	Origin 1	Absent	Origin 2	0.14634
YLD (kg ha-1)		Absent	Region 1	Absent	Region 3	0.0191	*		YLD		Absent	Origin 1	Absent	Origin 3	0.96505
YLD (kg ha-1)		Absent	Region 2	Absent	Region 3	0.73358			YLD		Absent	Origin 2	Absent	Origin 3	0.45165
YLD (kg ha-1)		Present	Region 1	Present	Region 2	0.98074			YLD		Present	Origin 1	Present	Origin 2	0.99966
YLD (kg ha-1)		Present	Region 1	Present	Region 3	0.05024			YLD		Present	Origin 1	Present	Origin 3	0.52657
YLD (kg ha-1)		Present	Region 2	Present	Region 3	0.33594			YLD		Present	Origin 2	Present	Origin 3	0.42548
YLD (kg ha-1)		Absent	Region 1	Present	Region 1	0.11956			YLD		Absent	Origin 1	Present	Origin 1	0.66611
YLD (kg ha-1)		Absent	Region 2	Present	Region 2	0.02014	*		YLD		Absent	Origin 2	Present	Origin 2	0.99936
YLD (kg ha-1)		Absent	Region 3	Present	Region 3	0.95375			YLD		Absent	Origin 3	Present	Origin 3	0.8434
YLD (kg ha-1)	Ppd_A1	Absent	Region 1	Absent	Region 2	0.58205			YLD	Ppd_A1	Absent	Region 1	Absent	Region 2	0.32272
YLD (kg ha-1)		Absent	Region 1	Absent	Region 3	0.01323	*		YLD		Absent	Region 1	Absent	Region 3	1
YLD (kg ha-1)		Absent	Region 2	Absent	Region 3	0.6486			YLD		Absent	Region 2	Absent	Region 3	0.17899
YLD (kg ha-1)		Present	Region 1	Present	Region 2	0.37519			YLD		Present	Region 1	Present	Region 2	1
YLD (kg ha-1)		Present	Region 1	Present	Region 3	0.03731	*		YLD		Present	Region 1	Present	Region 3	0.9427
YLD (kg ha-1)		Present	Region 2	Present	Region 3	0.94661			YLD		Present	Region 2	Present	Region 3	0.98559
YLD (kg ha-1)		Absent	Region 1	Present	Region 1	0.11938			YLD		Absent	Region 1	Present	Region 1	0.44786
YLD (kg ha-1)		Absent	Region 2	Present	Region 2	2e-05	*		YLD		Absent	Region 2	Present	Region 2	0.01094	*
YLD (kg ha-1)		Absent	Region 3	Present	Region 3	0.99633			YLD		Absent	Region 3	Present	Region 3	0.87472
YLD (kg ha-1)	Ppd_D1	Absent	Region 1	Absent	Region 2	0.78145			YLD	Ppd_D1	Absent	Region 1	Absent	Region 2	0.00023	*
YLD (kg ha-1)		Absent	Region 1	Absent	Region 3	0.02325	*		YLD		Absent	Region 1	Absent	Region 3	0.34723
YLD (kg ha-1)		Absent	Region 2	Absent	Region 3	0.54885			YLD		Absent	Region 2	Absent	Region 3	0.01552	*
YLD (kg ha-1)		Present	Region 1	Present	Region 2	0.43262			YLD		Present	Region 1	Present	Region 2	0.46682
YLD (kg ha-1)		Present	Region 1	Present	Region 3	0.00648	*		YLD		Present	Region 1	Present	Region 3	0.72003
YLD (kg ha-1)		Present	Region 2	Present	Region 3	0.66615			YLD		Present	Region 2	Present	Region 3	0.99707
YLD (kg ha-1)		Absent	Region 1	Present	Region 1	0.99847			YLD		Absent	Region 1	Present	Region 1	0.94452
YLD (kg ha-1)		Absent	Region 2	Present	Region 2	0.07444			YLD		Absent	Region 2	Present	Region 2	0.00523	*
YLD (kg ha-1)		Absent	Region 3	Present	Region 3	0.71671			YLD		Absent	Region 3	Present	Region 3	0.98862
TW (kg hL-1)	Fhb1	Absent	Region 1	Absent	Region 2	0.37513
TW (kg hL-1)		Absent	Region 1	Absent	Region 3	0.97641
TW (kg hL-1)		Absent	Region 2	Absent	Region 3	0.82582
TW (kg hL-1)		Present	Region 1	Present	Region 2	0.67959
TW (kg hL-1)		Present	Region 1	Present	Region 3	0.63806
TW (kg hL-1)		Present	Region 2	Present	Region 3	1
TW (kg hL-1)		Absent	Region 1	Present	Region 1	0.98802
TW (kg hL-1)		Absent	Region 2	Present	Region 2	0.97238
TW (kg hL-1)		Absent	Region 3	Present	Region 3	0.00382	*
TW (kg hL-1)	Fhb_1B_Jamestown	Absent	Region 1	Absent	Region 2	0.67733
TW (kg hL-1)		Absent	Region 1	Absent	Region 3	0.98655
TW (kg hL-1)		Absent	Region 2	Absent	Region 3	0.95937
TW (kg hL-1)		Present	Region 1	Present	Region 2	0.5292
TW (kg hL-1)		Present	Region 1	Present	Region 3	0.98135
TW (kg hL-1)		Present	Region 2	Present	Region 3	0.91269
TW (kg hL-1)		Absent	Region 1	Present	Region 1	0.52752
TW (kg hL-1)		Absent	Region 2	Present	Region 2	0.99635
TW (kg hL-1)		Absent	Region 3	Present	Region 3	0.72819
TW (kg hL-1)	Fhb_1A_Neuse	Absent	Region 1	Absent	Region 2	0.73829
TW (kg hL-1)		Absent	Region 1	Absent	Region 3	0.99515
TW (kg hL-1)		Absent	Region 2	Absent	Region 3	0.95431
TW (kg hL-1)		Present	Region 1	Present	Region 2	0.43698
TW (kg hL-1)		Present	Region 1	Present	Region 3	0.86428
TW (kg hL-1)		Present	Region 2	Present	Region 3	0.97533
TW (kg hL-1)		Absent	Region 1	Present	Region 1	0.83461
TW (kg hL-1)		Absent	Region 2	Present	Region 2	0.81914
TW (kg hL-1)		Absent	Region 3	Present	Region 3	0.47923
TW (kg hL-1)	Lr18	Absent	Region 1	Absent	Region 2	0.4944
TW (kg hL-1)		Absent	Region 1	Absent	Region 3	0.8602
TW (kg hL-1)		Absent	Region 2	Absent	Region 3	0.98508
TW (kg hL-1)		Present	Region 1	Present	Region 2	0.5533
TW (kg hL-1)		Present	Region 1	Present	Region 3	0.98998
TW (kg hL-1)		Present	Region 2	Present	Region 3	0.8931
TW (kg hL-1)		Absent	Region 1	Present	Region 1	0.98752
TW (kg hL-1)		Absent	Region 2	Present	Region 2	1
TW (kg hL-1)		Absent	Region 3	Present	Region 3	0.55783
TW (kg hL-1)	Lr9	Absent	Region 1	Absent	Region 2	0.43393
TW (kg hL-1)		Absent	Region 1	Absent	Region 3	0.9827
TW (kg hL-1)		Absent	Region 2	Absent	Region 3	0.84893
TW (kg hL-1)		Present	Region 1	Present	Region 2	0.88026
TW (kg hL-1)		Present	Region 1	Present	Region 3	0.9974
TW (kg hL-1)		Present	Region 2	Present	Region 3	0.98647
TW (kg hL-1)		Absent	Region 1	Present	Region 1	0.19637
TW (kg hL-1)		Absent	Region 2	Present	Region 2	0.84995
TW (kg hL-1)		Absent	Region 3	Present	Region 3	0.7901
TW (kg hL-1)	Sr24_Lr24	Absent	Region 1	Absent	Region 2	0.36272
TW (kg hL-1)		Absent	Region 1	Absent	Region 3	0.97242
TW (kg hL-1)		Absent	Region 2	Absent	Region 3	0.8282
TW (kg hL-1)		Present	Region 1	Present	Region 2	0.42577
TW (kg hL-1)		Present	Region 1	Present	Region 3	0.8194
TW (kg hL-1)		Present	Region 2	Present	Region 3	0.98391
TW (kg hL-1)		Absent	Region 1	Present	Region 1	0.26204
TW (kg hL-1)		Absent	Region 2	Present	Region 2	0.16972
TW (kg hL-1)		Absent	Region 3	Present	Region 3	1
TW (kg hL-1)	Yr17_Lr37_Sr38	Absent	Region 1	Absent	Region 2	0.29938
TW (kg hL-1)		Absent	Region 1	Absent	Region 3	0.96411
TW (kg hL-1)		Absent	Region 2	Absent	Region 3	0.79394
TW (kg hL-1)		Present	Region 1	Present	Region 2	0.44456
TW (kg hL-1)		Present	Region 1	Present	Region 3	0.9465
TW (kg hL-1)		Present	Region 2	Present	Region 3	0.92855
TW (kg hL-1)		Absent	Region 1	Present	Region 1	0.92133
TW (kg hL-1)		Absent	Region 2	Present	Region 2	0.0994
TW (kg hL-1)		Absent	Region 3	Present	Region 3	0.99714
TW (kg hL-1)	Yr4BL	Absent	Region 1	Absent	Region 2	0.24037
TW (kg hL-1)		Absent	Region 1	Absent	Region 3	0.74694
TW (kg hL-1)		Absent	Region 2	Absent	Region 3	0.94792
TW (kg hL-1)		Present	Region 1	Present	Region 2	0.99913
TW (kg hL-1)		Present	Region 1	Present	Region 3	0.99387
TW (kg hL-1)		Present	Region 2	Present	Region 3	0.95445
TW (kg hL-1)		Absent	Region 1	Present	Region 1	0.00208	*
TW (kg hL-1)		Absent	Region 2	Present	Region 2	0.00622	*
TW (kg hL-1)		Absent	Region 3	Present	Region 3	0.00392	*
TW (kg hL-1)	H9	Absent	Region 1	Absent	Region 2	0.36887
TW (kg hL-1)		Absent	Region 1	Absent	Region 3	0.95688
TW (kg hL-1)		Absent	Region 2	Absent	Region 3	0.86952
TW (kg hL-1)		Present	Region 1	Present	Region 2	0.74895
TW (kg hL-1)		Present	Region 1	Present	Region 3	1
TW (kg hL-1)		Present	Region 2	Present	Region 3	0.78472
TW (kg hL-1)		Absent	Region 1	Present	Region 1	0.9981
TW (kg hL-1)		Absent	Region 2	Present	Region 2	1
TW (kg hL-1)		Absent	Region 3	Present	Region 3	0.98602
TW (kg hL-1)	H13	Absent	Region 1	Absent	Region 2	0.44047
TW (kg hL-1)		Absent	Region 1	Absent	Region 3	0.97806
TW (kg hL-1)		Absent	Region 2	Absent	Region 3	0.86882
TW (kg hL-1)		Present	Region 1	Present	Region 2	0.08966
TW (kg hL-1)		Present	Region 1	Present	Region 3	0.69598
TW (kg hL-1)		Present	Region 2	Present	Region 3	0.81623
TW (kg hL-1)		Absent	Region 1	Present	Region 1	0.6645
TW (kg hL-1)		Absent	Region 2	Present	Region 2	0.18486
TW (kg hL-1)		Absent	Region 3	Present	Region 3	0.48899
TW (kg hL-1)	Pm1a	Absent	Region 1	Absent	Region 2	0.57859
TW (kg hL-1)		Absent	Region 1	Absent	Region 3	1
TW (kg hL-1)		Absent	Region 2	Absent	Region 3	0.6588
TW (kg hL-1)		Present	Region 1	Present	Region 2	0.49928
TW (kg hL-1)		Present	Region 1	Present	Region 3	0.75247
TW (kg hL-1)		Present	Region 2	Present	Region 3	0.99719
TW (kg hL-1)		Absent	Region 1	Present	Region 1	1
TW (kg hL-1)		Absent	Region 2	Present	Region 2	0.9963
TW (kg hL-1)		Absent	Region 3	Present	Region 3	0.00033	*
TW (kg hL-1)	Pm54	Absent	Region 1	Absent	Region 2	0.66985
TW (kg hL-1)		Absent	Region 1	Absent	Region 3	0.98288
TW (kg hL-1)		Absent	Region 2	Absent	Region 3	0.96313
TW (kg hL-1)		Present	Region 1	Present	Region 2	0.46488
TW (kg hL-1)		Present	Region 1	Present	Region 3	0.99863
TW (kg hL-1)		Present	Region 2	Present	Region 3	0.72916
TW (kg hL-1)		Absent	Region 1	Present	Region 1	0.97746
TW (kg hL-1)		Absent	Region 2	Present	Region 2	0.46585
TW (kg hL-1)		Absent	Region 3	Present	Region 3	1
TW (kg hL-1)	Tsn1	Absent	Region 1	Absent	Region 2	0.60766
TW (kg hL-1)		Absent	Region 1	Absent	Region 3	0.98612
TW (kg hL-1)		Absent	Region 2	Absent	Region 3	0.93434
TW (kg hL-1)		Present	Region 1	Present	Region 2	0.37474
TW (kg hL-1)		Present	Region 1	Present	Region 3	0.99182
TW (kg hL-1)		Present	Region 2	Present	Region 3	0.74666
TW (kg hL-1)		Absent	Region 1	Present	Region 1	0.79071
TW (kg hL-1)		Absent	Region 2	Present	Region 2	0.99827
TW (kg hL-1)		Absent	Region 3	Present	Region 3	0.66399
TW (kg hL-1)	Snn_1B	Absent	Region 1	Absent	Region 2	0.75204
TW (kg hL-1)		Absent	Region 1	Absent	Region 3	0.98244
TW (kg hL-1)		Absent	Region 2	Absent	Region 3	0.98291
TW (kg hL-1)		Present	Region 1	Present	Region 2	0.90711
TW (kg hL-1)		Present	Region 1	Present	Region 3	0.9793
TW (kg hL-1)		Present	Region 2	Present	Region 3	0.99931
TW (kg hL-1)		Absent	Region 1	Present	Region 1	0.86714
TW (kg hL-1)		Absent	Region 2	Present	Region 2	0.99894
TW (kg hL-1)		Absent	Region 3	Present	Region 3	0.75629
TW (kg hL-1)	Ppd_B1_CS	Absent	Region 1	Absent	Region 2	0.6365
TW (kg hL-1)		Absent	Region 1	Absent	Region 3	0.99123
TW (kg hL-1)		Absent	Region 2	Absent	Region 3	0.92964
TW (kg hL-1)		Present	Region 1	Present	Region 2	0.07593
TW (kg hL-1)		Present	Region 1	Present	Region 3	0.66448
TW (kg hL-1)		Present	Region 2	Present	Region 3	0.80833
TW (kg hL-1)		Absent	Region 1	Present	Region 1	0.67227
TW (kg hL-1)		Absent	Region 2	Present	Region 2	0.07106
TW (kg hL-1)		Absent	Region 3	Present	Region 3	0.63051
TW (kg hL-1)	Ppd_B1_S64	Absent	Region 1	Absent	Region 2	0.52002
TW (kg hL-1)		Absent	Region 1	Absent	Region 3	0.98236
TW (kg hL-1)		Absent	Region 2	Absent	Region 3	0.90358
TW (kg hL-1)		Present	Region 1	Present	Region 2	0.62519
TW (kg hL-1)		Present	Region 1	Present	Region 3	0.97733
TW (kg hL-1)		Present	Region 2	Present	Region 3	0.95797
TW (kg hL-1)		Absent	Region 1	Present	Region 1	0.98717
TW (kg hL-1)		Absent	Region 2	Present	Region 2	1
TW (kg hL-1)		Absent	Region 3	Present	Region 3	0.93999
TW (kg hL-1)	Ppd_A1	Absent	Region 1	Absent	Region 2	0.45245
TW (kg hL-1)		Absent	Region 1	Absent	Region 3	0.99611
TW (kg hL-1)		Absent	Region 2	Absent	Region 3	0.75797
TW (kg hL-1)		Present	Region 1	Present	Region 2	0.75412
TW (kg hL-1)		Present	Region 1	Present	Region 3	1
TW (kg hL-1)		Present	Region 2	Present	Region 3	0.8137
TW (kg hL-1)		Absent	Region 1	Present	Region 1	0.67918
TW (kg hL-1)		Absent	Region 2	Present	Region 2	0.94384
TW (kg hL-1)		Absent	Region 3	Present	Region 3	0.99839
TW (kg hL-1)	Ppd_D1	Absent	Region 1	Absent	Region 2	0.9075
TW (kg hL-1)		Absent	Region 1	Absent	Region 3	0.97966
TW (kg hL-1)		Absent	Region 2	Absent	Region 3	0.99908
TW (kg hL-1)		Present	Region 1	Present	Region 2	0.58061
TW (kg hL-1)		Present	Region 1	Present	Region 3	0.99085
TW (kg hL-1)		Present	Region 2	Present	Region 3	0.88759
TW (kg hL-1)		Absent	Region 1	Present	Region 1	0.99242
TW (kg hL-1)		Absent	Region 2	Present	Region 2	0.38008
TW (kg hL-1)		Absent	Region 3	Present	Region 3	0.8649
HD (Julian days)	Fhb1	Absent	Region 1	Absent	Region 2	3e-05	*
HD (Julian days)		Absent	Region 1	Absent	Region 3	0.00011	*
HD (Julian days)		Absent	Region 2	Absent	Region 3	1
HD (Julian days)		Present	Region 1	Present	Region 2	0.00127	*
HD (Julian days)		Present	Region 1	Present	Region 3	0.00013	*
HD (Julian days)		Present	Region 2	Present	Region 3	0.98696
HD (Julian days)		Absent	Region 1	Present	Region 1	0.01941	*
HD (Julian days)		Absent	Region 2	Present	Region 2	0	*
HD (Julian days)		Absent	Region 3	Present	Region 3	0.03666	*
HD (Julian days)	Fhb_1B_Jamestown	Absent	Region 1	Absent	Region 2	0.00011	*
HD (Julian days)		Absent	Region 1	Absent	Region 3	0.00013	*
HD (Julian days)		Absent	Region 2	Absent	Region 3	1
HD (Julian days)		Present	Region 1	Present	Region 2	0.00028	*
HD (Julian days)		Present	Region 1	Present	Region 3	0.00023	*
HD (Julian days)		Present	Region 2	Present	Region 3	0.99995
HD (Julian days)		Absent	Region 1	Present	Region 1	0.99998
HD (Julian days)		Absent	Region 2	Present	Region 2	0.92467
HD (Julian days)		Absent	Region 3	Present	Region 3	0.99856
HD (Julian days)	Fhb_1A_Neuse	Absent	Region 1	Absent	Region 2	0.00014	*
HD (Julian days)		Absent	Region 1	Absent	Region 3	0.00015	*
HD (Julian days)		Absent	Region 2	Absent	Region 3	0.99999
HD (Julian days)		Present	Region 1	Present	Region 2	0.00011	*
HD (Julian days)		Present	Region 1	Present	Region 3	0.00016	*
HD (Julian days)		Present	Region 2	Present	Region 3	1
HD (Julian days)		Absent	Region 1	Present	Region 1	0.88094
HD (Julian days)		Absent	Region 2	Present	Region 2	0.55491
HD (Julian days)		Absent	Region 3	Present	Region 3	0.89915
HD (Julian days)	Lr18	Absent	Region 1	Absent	Region 2	3e-05	*
HD (Julian days)		Absent	Region 1	Absent	Region 3	0.00013	*
HD (Julian days)		Absent	Region 2	Absent	Region 3	1
HD (Julian days)		Present	Region 1	Present	Region 2	0.00053	*
HD (Julian days)		Present	Region 1	Present	Region 3	6e-05	*
HD (Julian days)		Present	Region 2	Present	Region 3	0.98966
HD (Julian days)		Absent	Region 1	Present	Region 1	0.94952
HD (Julian days)		Absent	Region 2	Present	Region 2	0.00019	*
HD (Julian days)		Absent	Region 3	Present	Region 3	1
HD (Julian days)	Lr9	Absent	Region 1	Absent	Region 2	6e-05	*
HD (Julian days)		Absent	Region 1	Absent	Region 3	0.00015	*
HD (Julian days)		Absent	Region 2	Absent	Region 3	1
HD (Julian days)		Present	Region 1	Present	Region 2	0	*
HD (Julian days)		Present	Region 1	Present	Region 3	0.0001	*
HD (Julian days)		Present	Region 2	Present	Region 3	0.99833
HD (Julian days)		Absent	Region 1	Present	Region 1	0.99484
HD (Julian days)		Absent	Region 2	Present	Region 2	0.03028	*
HD (Julian days)		Absent	Region 3	Present	Region 3	0.9999
HD (Julian days)	Sr24_Lr24	Absent	Region 1	Absent	Region 2	4e-05	*
HD (Julian days)		Absent	Region 1	Absent	Region 3	0.00011	*
HD (Julian days)		Absent	Region 2	Absent	Region 3	1
HD (Julian days)		Present	Region 1	Present	Region 2	2e-05	*
HD (Julian days)		Present	Region 1	Present	Region 3	7e-05	*
HD (Julian days)		Present	Region 2	Present	Region 3	1
HD (Julian days)		Absent	Region 1	Present	Region 1	0.99969
HD (Julian days)		Absent	Region 2	Present	Region 2	0.67884
HD (Julian days)		Absent	Region 3	Present	Region 3	0.90424
HD (Julian days)	Yr17_Lr37_Sr38	Absent	Region 1	Absent	Region 2	0.00013	*
HD (Julian days)		Absent	Region 1	Absent	Region 3	0.00014	*
HD (Julian days)		Absent	Region 2	Absent	Region 3	0.99999
HD (Julian days)		Present	Region 1	Present	Region 2	1e-05	*
HD (Julian days)		Present	Region 1	Present	Region 3	5e-05	*
HD (Julian days)		Present	Region 2	Present	Region 3	0.9999
HD (Julian days)		Absent	Region 1	Present	Region 1	0.00043	*
HD (Julian days)		Absent	Region 2	Present	Region 2	0	*
HD (Julian days)		Absent	Region 3	Present	Region 3	0	*
HD (Julian days)	Yr4BL	Absent	Region 1	Absent	Region 2	0.00019	*
HD (Julian days)		Absent	Region 1	Absent	Region 3	9e-05	*
HD (Julian days)		Absent	Region 2	Absent	Region 3	0.99958
HD (Julian days)		Present	Region 1	Present	Region 2	0.00017	*
HD (Julian days)		Present	Region 1	Present	Region 3	0.00021	*
HD (Julian days)		Present	Region 2	Present	Region 3	1
HD (Julian days)		Absent	Region 1	Present	Region 1	0.99965
HD (Julian days)		Absent	Region 2	Present	Region 2	0.99477
HD (Julian days)		Absent	Region 3	Present	Region 3	0.99471
HD (Julian days)	H9	Absent	Region 1	Absent	Region 2	3e-05	*
HD (Julian days)		Absent	Region 1	Absent	Region 3	0.0001	*
HD (Julian days)		Absent	Region 2	Absent	Region 3	1
HD (Julian days)		Present	Region 1	Present	Region 2	0.00125	*
HD (Julian days)		Present	Region 1	Present	Region 3	0.00037	*
HD (Julian days)		Present	Region 2	Present	Region 3	0.99849
HD (Julian days)		Absent	Region 1	Present	Region 1	0.99962
HD (Julian days)		Absent	Region 2	Present	Region 2	0.82292
HD (Julian days)		Absent	Region 3	Present	Region 3	0.99996
HD (Julian days)	H13	Absent	Region 1	Absent	Region 2	3e-05	*
HD (Julian days)		Absent	Region 1	Absent	Region 3	9e-05	*
HD (Julian days)		Absent	Region 2	Absent	Region 3	1
HD (Julian days)		Present	Region 1	Present	Region 2	0.00014	*
HD (Julian days)		Present	Region 1	Present	Region 3	0.00015	*
HD (Julian days)		Present	Region 2	Present	Region 3	0.99999
HD (Julian days)		Absent	Region 1	Present	Region 1	0.99854
HD (Julian days)		Absent	Region 2	Present	Region 2	0.7504
HD (Julian days)		Absent	Region 3	Present	Region 3	1
HD (Julian days)	Pm1a	Absent	Region 1	Absent	Region 2	3e-05	*
HD (Julian days)		Absent	Region 1	Absent	Region 3	5e-05	*
HD (Julian days)		Absent	Region 2	Absent	Region 3	1
HD (Julian days)		Present	Region 1	Present	Region 2	0.00092	*
HD (Julian days)		Present	Region 1	Present	Region 3	7e-05	*
HD (Julian days)		Present	Region 2	Present	Region 3	0.98066
HD (Julian days)		Absent	Region 1	Present	Region 1	0.15456
HD (Julian days)		Absent	Region 2	Present	Region 2	0	*
HD (Julian days)		Absent	Region 3	Present	Region 3	0.10762
HD (Julian days)	Pm54	Absent	Region 1	Absent	Region 2	0.00025	*
HD (Julian days)		Absent	Region 1	Absent	Region 3	0.00011	*
HD (Julian days)		Absent	Region 2	Absent	Region 3	0.9995
HD (Julian days)		Present	Region 1	Present	Region 2	1e-05	*
HD (Julian days)		Present	Region 1	Present	Region 3	0.00025	*
HD (Julian days)		Present	Region 2	Present	Region 3	0.9967
HD (Julian days)		Absent	Region 1	Present	Region 1	0.99948
HD (Julian days)		Absent	Region 2	Present	Region 2	0.03528	*
HD (Julian days)		Absent	Region 3	Present	Region 3	1
HD (Julian days)	Tsn1	Absent	Region 1	Absent	Region 2	4e-05	*
HD (Julian days)		Absent	Region 1	Absent	Region 3	0.00013	*
HD (Julian days)		Absent	Region 2	Absent	Region 3	1
HD (Julian days)		Present	Region 1	Present	Region 2	0.00019	*
HD (Julian days)		Present	Region 1	Present	Region 3	0.00013	*
HD (Julian days)		Present	Region 2	Present	Region 3	0.99986
HD (Julian days)		Absent	Region 1	Present	Region 1	1
HD (Julian days)		Absent	Region 2	Present	Region 2	0.44615
HD (Julian days)		Absent	Region 3	Present	Region 3	1
HD (Julian days)	Snn_1B	Absent	Region 1	Absent	Region 2	3e-05	*
HD (Julian days)		Absent	Region 1	Absent	Region 3	3e-05	*
HD (Julian days)		Absent	Region 2	Absent	Region 3	0.99997
HD (Julian days)		Present	Region 1	Present	Region 2	4e-05	*
HD (Julian days)		Present	Region 1	Present	Region 3	0.00012	*
HD (Julian days)		Present	Region 2	Present	Region 3	1
HD (Julian days)		Absent	Region 1	Present	Region 1	0.99902
HD (Julian days)		Absent	Region 2	Present	Region 2	0.99964
HD (Julian days)		Absent	Region 3	Present	Region 3	0.93693
HD (Julian days)	Ppd_B1_CS	Absent	Region 1	Absent	Region 2	2e-05	*
HD (Julian days)		Absent	Region 1	Absent	Region 3	0.0001	*
HD (Julian days)		Absent	Region 2	Absent	Region 3	0.99999
HD (Julian days)		Present	Region 1	Present	Region 2	9e-05	*
HD (Julian days)		Present	Region 1	Present	Region 3	0.00085	*
HD (Julian days)		Present	Region 2	Present	Region 3	0.99952
HD (Julian days)		Absent	Region 1	Present	Region 1	0.99995
HD (Julian days)		Absent	Region 2	Present	Region 2	0.71157
HD (Julian days)		Absent	Region 3	Present	Region 3	0.27955
HD (Julian days)	Ppd_B1_S64	Absent	Region 1	Absent	Region 2	4e-05	*
HD (Julian days)		Absent	Region 1	Absent	Region 3	0.00011	*
HD (Julian days)		Absent	Region 2	Absent	Region 3	1
HD (Julian days)		Present	Region 1	Present	Region 2	0	*
HD (Julian days)		Present	Region 1	Present	Region 3	0.00014	*
HD (Julian days)		Present	Region 2	Present	Region 3	0.99297
HD (Julian days)		Absent	Region 1	Present	Region 1	0.13517
HD (Julian days)		Absent	Region 2	Present	Region 2	0	*
HD (Julian days)		Absent	Region 3	Present	Region 3	0.33511
HD (Julian days)	Ppd_A1	Absent	Region 1	Absent	Region 2	0.0001	*
HD (Julian days)		Absent	Region 1	Absent	Region 3	0.00013	*
HD (Julian days)		Absent	Region 2	Absent	Region 3	1
HD (Julian days)		Present	Region 1	Present	Region 2	7e-05	*
HD (Julian days)		Present	Region 1	Present	Region 3	0.00013	*
HD (Julian days)		Present	Region 2	Present	Region 3	1
HD (Julian days)		Absent	Region 1	Present	Region 1	0.94495
HD (Julian days)		Absent	Region 2	Present	Region 2	0.59882
HD (Julian days)		Absent	Region 3	Present	Region 3	0.95993
HD (Julian days)	Ppd_D1	Absent	Region 1	Absent	Region 2	1e-05	*
HD (Julian days)		Absent	Region 1	Absent	Region 3	9e-05	*
HD (Julian days)		Absent	Region 2	Absent	Region 3	0.99986
HD (Julian days)		Present	Region 1	Present	Region 2	0.00011	*
HD (Julian days)		Present	Region 1	Present	Region 3	0.0001	*
HD (Julian days)		Present	Region 2	Present	Region 3	0.99997
HD (Julian days)		Absent	Region 1	Present	Region 1	0	*
HD (Julian days)		Absent	Region 2	Present	Region 2	0.34731
HD (Julian days)		Absent	Region 3	Present	Region 3	1e-05	*
